# Supplementary material for: New distributional records of fireflies (Coleoptera, Lampyridae, Luciolinae) from two Eastern States of India with notes on their biology and an updated Indian checklist
Source: Biodivers Data J. 2023 Mar 24;11:e98948. doi: 10.3897/BDJ.11.e98948 (PMC10848650; doi:10.3897/BDJ.11.e98948)
Supplement: XML Treatment for Asymmetricata ovalis [file BDJ.11.e98948-treatment3.xml]

<!DOCTYPE tp:taxon-treatment
  PUBLIC "-//TaxonX//DTD Taxonomic Treatment Publishing DTD v0 20100105//EN" "tax-treatment-NSO.dtd">
<tp:taxon-treatment xmlns:tp="http://www.plazi.org/taxpub"><tp:treatment-meta><mixed-citation publication-type="journal"><person-group><name><surname>Ghosh</surname><given-names>Srinjana</given-names></name><name><surname>Sarkar</surname><given-names>Subhankar Kumar</given-names></name><name><surname>Chakraborty</surname><given-names>Susanta</given-names></name></person-group><article-title>New distributional records of fireflies (<tp:taxon-name><tp:taxon-name-part taxon-name-part-type="order">Coleoptera</tp:taxon-name-part></tp:taxon-name>, <tp:taxon-name><tp:taxon-name-part taxon-name-part-type="family">Lampyridae</tp:taxon-name-part></tp:taxon-name>, <tp:taxon-name><tp:taxon-name-part taxon-name-part-type="subfamily">Luciolinae</tp:taxon-name-part></tp:taxon-name>) from two Eastern States of India with notes on their biology and an updated Indian checklist</article-title><source>Biodivers Data J</source><day>24</day><month>03</month><year>2023</year><volume>11</volume><pub-id pub-id-type="doi">10.3897/BDJ.11.e98948</pub-id></mixed-citation></tp:treatment-meta><tp:nomenclature><tp:taxon-name>
            <object-id xmlns:xlink="http://www.w3.org/1999/xlink" content-type="arpha" xlink:type="simple">538085B0-BA1C-5610-884F-9E17F3B80D03</object-id>
            <tp:taxon-name-part taxon-name-part-type="genus">Asymmetricata</tp:taxon-name-part>
            <tp:taxon-name-part taxon-name-part-type="species">ovalis</tp:taxon-name-part>
          </tp:taxon-name><tp:taxon-authority>(Hope, 1831)</tp:taxon-authority></tp:nomenclature><tp:treatment-sec sec-type="materials"><title>Materials</title><list list-type="alpha-lower" list-content="occurrences"><list-item><p><bold>Type status:</bold> <named-content xmlns:xlink="http://www.w3.org/1999/xlink" content-type="dwc:typeStatus" xlink:type="simple">Other material</named-content>. <bold>Occurrence:</bold> recordedBy: <named-content xmlns:xlink="http://www.w3.org/1999/xlink" content-type="dwc:recordedBy" xlink:type="simple">Srinjana Ghos</named-content>; sex: <named-content xmlns:xlink="http://www.w3.org/1999/xlink" content-type="dwc:sex" xlink:type="simple">2 males</named-content>; occurrenceID: <named-content xmlns:xlink="http://www.w3.org/1999/xlink" content-type="dwc:occurrenceID" xlink:type="simple">9E8ED297-C7D3-5878-BCB7-3EEE003496B3</named-content>; <bold>Taxon:</bold> scientificName: <named-content xmlns:xlink="http://www.w3.org/1999/xlink" content-type="dwc:scientificName" xlink:type="simple"><tp:taxon-name><tp:taxon-name-part taxon-name-part-type="genus" reg="Asymmetricata">Asymmetricata</tp:taxon-name-part><tp:taxon-name-part taxon-name-part-type="species" reg="ovalis">ovalis</tp:taxon-name-part></tp:taxon-name> (Hope, 1831)</named-content>; family: <named-content xmlns:xlink="http://www.w3.org/1999/xlink" content-type="dwc:family" xlink:type="simple"><tp:taxon-name><tp:taxon-name-part taxon-name-part-type="family">Luciolinae</tp:taxon-name-part></tp:taxon-name></named-content>; <bold>Location:</bold> country: <named-content xmlns:xlink="http://www.w3.org/1999/xlink" content-type="dwc:country" xlink:type="simple">India</named-content>; countryCode: <named-content xmlns:xlink="http://www.w3.org/1999/xlink" content-type="dwc:countryCode" xlink:type="simple">Ind</named-content>; stateProvince: <named-content xmlns:xlink="http://www.w3.org/1999/xlink" content-type="dwc:stateProvince" xlink:type="simple">Odisha</named-content>; locality: <named-content xmlns:xlink="http://www.w3.org/1999/xlink" content-type="dwc:locality" xlink:type="simple">Kuldiha Wildlife Sanctuary, Balasore</named-content>; verbatimCoordinates: <named-content xmlns:xlink="http://www.w3.org/1999/xlink" content-type="dwc:verbatimCoordinates" xlink:type="simple">21°25'12'' N, 86°43'48'' E</named-content>; <bold>Event:</bold> samplingProtocol: <named-content xmlns:xlink="http://www.w3.org/1999/xlink" content-type="dwc:samplingProtocol" xlink:type="simple">Net sweeping</named-content>; <bold>Record Level:</bold> collectionCode: <named-content xmlns:xlink="http://www.w3.org/1999/xlink" content-type="dwc:collectionCode" xlink:type="simple">VUEC-0054, VUEC-0055</named-content>; basisOfRecord: <named-content xmlns:xlink="http://www.w3.org/1999/xlink" content-type="dwc:basisOfRecord" xlink:type="simple">Preserved Specimen</named-content></p></list-item></list></tp:treatment-sec><tp:treatment-sec sec-type="Diagnosis"><title>Diagnosis</title><p>Length 9–9.5 mm; Width 3.2–3.5 mm. Ventral thorax yellow, V3-V5 dark brown, LO white, legs yellow with the apical part of tibiae and all tarsi dark brown (Fig. <xref ref-type="fig" rid="F8264673">6</xref>). <italic><tp:taxon-name><tp:taxon-name-part taxon-name-part-type="genus" reg="Asymmetricata">Asy.</tp:taxon-name-part><tp:taxon-name-part taxon-name-part-type="species" reg="ovalis">ovalis</tp:taxon-name-part></tp:taxon-name></italic> can be distinguished from other species of the genus by the following set of male characters: elytra dark brown to black with the sutural and lateral margins pale yellow (<italic><tp:taxon-name><tp:taxon-name-part taxon-name-part-type="genus" reg="Asymmetricata">Asy.</tp:taxon-name-part><tp:taxon-name-part taxon-name-part-type="species" reg="bicoloripes">bicoloripes</tp:taxon-name-part></tp:taxon-name></italic> is with pale yellowish-brown dorsum, elytra pale brown bearing dark brown basal and apical parts in <italic><tp:taxon-name><tp:taxon-name-part taxon-name-part-type="genus" reg="Asymmetricata">Asy.</tp:taxon-name-part><tp:taxon-name-part taxon-name-part-type="species" reg="humeralis">humeralis</tp:taxon-name-part></tp:taxon-name></italic>); PN brownish-orange (in <italic><tp:taxon-name><tp:taxon-name-part taxon-name-part-type="genus" reg="Asymmetricata">Asy.</tp:taxon-name-part><tp:taxon-name-part taxon-name-part-type="species" reg="humeralis">humeralis</tp:taxon-name-part></tp:taxon-name></italic>, there are paired median dark spots on pronotum); V6 and V7 having white LO with the LO in V7 bipartite (whereas LO is entire in <italic><tp:taxon-name><tp:taxon-name-part taxon-name-part-type="genus" reg="Asymmetricata">Asy.</tp:taxon-name-part><tp:taxon-name-part taxon-name-part-type="species" reg="circumdata">circumdata</tp:taxon-name-part></tp:taxon-name></italic>); base of PN bisinuate; ASD &lt; ASW; apex of MPP narrowly rounded. Male genitalia (Fig. <xref ref-type="fig" rid="F8264680">7</xref>): Aedeagus longer than wide (L/W =1.8); LL are of equal length and slightly shorter than ML (length of LL/length of ML = 0.6), asymmetrical, inner lateral margin of LL diverging from ML for about 4/5 of their length, outer lateral margin sinuate, apex of right LL out-turned, LL apex width greater than ML apex width, ML pointed and little produced beyond LL, BP hooded with its margin facing ML and LL, concave and covering the basal parts of ML and LL; aedeagal sheath L/W= 3.75, posteriorly symmetrical and subparallel-sided, posterior margin of sheath sternite broad and slightly asymmetrically emarginated, anterior part of sternite apically rounded; lateral arms of sheath tergite extended narrowly to the anterior sides of sheath sternite.</p></tp:treatment-sec><tp:treatment-sec sec-type="Biology"><title>Biology</title><p>Adult males of <italic><tp:taxon-name><tp:taxon-name-part taxon-name-part-type="genus" reg="Asymmetricata">Asy.</tp:taxon-name-part><tp:taxon-name-part taxon-name-part-type="species" reg="ovalis">ovalis</tp:taxon-name-part></tp:taxon-name></italic> were found flying at a height of around 5 metres, often reaching the mid- to upper canopy level in forest habitat. Some of these were collected when they came down by sweep net and identified in the laboratory. Females and larvae are terrestrial (<xref ref-type="bibr" rid="B8276715">Ballantyne and Lambkin 2009</xref>, <xref ref-type="bibr" rid="B8276764">Ballantyne et al. 2019</xref>).</p></tp:treatment-sec><tp:treatment-sec><!--Section generated to contain objects referenced in tp:taxon-treatment.--><fig-group id="F8264673" position="float" orientation="portrait"><caption><p><italic><tp:taxon-name><tp:taxon-name-part taxon-name-part-type="genus" reg="Asymmetricata">Asymmetricata</tp:taxon-name-part><tp:taxon-name-part taxon-name-part-type="species" reg="ovalis">ovalis</tp:taxon-name-part></tp:taxon-name></italic> (Hope, 1831).</p></caption><fig id="F8264678" position="float" orientation="portrait"><object-id xmlns:xlink="http://www.w3.org/1999/xlink" content-type="arpha" xlink:type="simple">D9BB5B95-881E-5098-9E1B-A724371A1501</object-id><object-id xmlns:xlink="http://www.w3.org/1999/xlink" content-type="doi" xlink:type="simple">10.3897/BDJ.11.e98948.figure6a</object-id><label>Figure 6a.</label><caption><p>Male dorsal habitus. Scale bar: 1 mm;</p></caption><graphic xmlns:xlink="http://www.w3.org/1999/xlink" xlink:href="bdj-11-e98948-g006_a.jpg" xlink:type="simple" position="float" orientation="portrait" id="oo_772928.jpg"><uri content-type="original_file" xlink:type="simple">https://binary.pensoft.net/fig/772928</uri></graphic></fig><fig id="F8264679" position="float" orientation="portrait"><object-id xmlns:xlink="http://www.w3.org/1999/xlink" content-type="arpha" xlink:type="simple">3841663A-7263-5131-A8AE-D782C6A1511F</object-id><object-id xmlns:xlink="http://www.w3.org/1999/xlink" content-type="doi" xlink:type="simple">10.3897/BDJ.11.e98948.figure6b</object-id><label>Figure 6b.</label><caption><p>Male ventral habitus. Scale bar: 1 mm.</p></caption><graphic xmlns:xlink="http://www.w3.org/1999/xlink" xlink:href="bdj-11-e98948-g006_b.jpg" xlink:type="simple" position="float" orientation="portrait" id="oo_772929.jpg"><uri content-type="original_file" xlink:type="simple">https://binary.pensoft.net/fig/772929</uri></graphic></fig></fig-group><fig-group id="F8264680" position="float" orientation="portrait"><caption><p>Male genitalia of <italic><tp:taxon-name><tp:taxon-name-part taxon-name-part-type="genus" reg="Asymmetricata">Asymmetricata</tp:taxon-name-part><tp:taxon-name-part taxon-name-part-type="species" reg="ovalis">ovalis</tp:taxon-name-part></tp:taxon-name></italic> (Hope, 1831).</p></caption><fig id="F8264685" position="float" orientation="portrait"><object-id xmlns:xlink="http://www.w3.org/1999/xlink" content-type="arpha" xlink:type="simple">D4B454C2-1DAE-5D0D-A2FC-2A0F278906BD</object-id><object-id xmlns:xlink="http://www.w3.org/1999/xlink" content-type="doi" xlink:type="simple">10.3897/BDJ.11.e98948.figure7a</object-id><label>Figure 7a.</label><caption><p>Aedeagal sheath dorsal. Scale bar: 0.5 mm;</p></caption><graphic xmlns:xlink="http://www.w3.org/1999/xlink" xlink:href="bdj-11-e98948-g007_a.jpg" xlink:type="simple" position="float" orientation="portrait" id="oo_772931.jpg"><uri content-type="original_file" xlink:type="simple">https://binary.pensoft.net/fig/772931</uri></graphic></fig><fig id="F8264686" position="float" orientation="portrait"><object-id xmlns:xlink="http://www.w3.org/1999/xlink" content-type="arpha" xlink:type="simple">C20717B5-FF5F-558A-BEF8-0E20911EC662</object-id><object-id xmlns:xlink="http://www.w3.org/1999/xlink" content-type="doi" xlink:type="simple">10.3897/BDJ.11.e98948.figure7b</object-id><label>Figure 7b.</label><caption><p>Aedeagal sheath ventral. Scale bar: 0.5 mm;</p></caption><graphic xmlns:xlink="http://www.w3.org/1999/xlink" xlink:href="bdj-11-e98948-g007_b.jpg" xlink:type="simple" position="float" orientation="portrait" id="oo_772932.jpg"><uri content-type="original_file" xlink:type="simple">https://binary.pensoft.net/fig/772932</uri></graphic></fig><fig id="F8264687" position="float" orientation="portrait"><object-id xmlns:xlink="http://www.w3.org/1999/xlink" content-type="arpha" xlink:type="simple">6FFD0818-CE53-5585-8D53-CD443A4E3942</object-id><object-id xmlns:xlink="http://www.w3.org/1999/xlink" content-type="doi" xlink:type="simple">10.3897/BDJ.11.e98948.figure7c</object-id><label>Figure 7c.</label><caption><p>Aedeagus dorsal. Scale bar: 0.5 mm;</p></caption><graphic xmlns:xlink="http://www.w3.org/1999/xlink" xlink:href="bdj-11-e98948-g007_c.jpg" xlink:type="simple" position="float" orientation="portrait" id="oo_772934.jpg"><uri content-type="original_file" xlink:type="simple">https://binary.pensoft.net/fig/772934</uri></graphic></fig><fig id="F8264688" position="float" orientation="portrait"><object-id xmlns:xlink="http://www.w3.org/1999/xlink" content-type="arpha" xlink:type="simple">8AA8D93B-0C4A-5655-85AA-F88996283C4E</object-id><object-id xmlns:xlink="http://www.w3.org/1999/xlink" content-type="doi" xlink:type="simple">10.3897/BDJ.11.e98948.figure7d</object-id><label>Figure 7d.</label><caption><p>Aedeagus ventral. Scale bar: 0.5 mm.</p></caption><graphic xmlns:xlink="http://www.w3.org/1999/xlink" xlink:href="bdj-11-e98948-g007_d.jpg" xlink:type="simple" position="float" orientation="portrait" id="oo_772935.jpg"><uri content-type="original_file" xlink:type="simple">https://binary.pensoft.net/fig/772935</uri></graphic></fig></fig-group></tp:treatment-sec><ref-list><ref id="B8276715"><element-citation xmlns:xlink="http://www.w3.org/1999/xlink" publication-type="article" xlink:type="simple"><person-group person-group-type="author"><name name-style="western"><surname>Ballantyne</surname><given-names>L. A.</given-names></name><name name-style="western"><surname>Lambkin</surname><given-names>C. L.</given-names></name></person-group><year>2009</year><article-title>Systematics of Indo-Pacific fireflies with a redefinition of Australasian <italic><tp:taxon-name><tp:taxon-name-part taxon-name-part-type="genus" reg="Atyphella">Atyphella</tp:taxon-name-part></tp:taxon-name></italic> Olliff, Madagascan <italic><tp:taxon-name><tp:taxon-name-part taxon-name-part-type="genus" reg="Photuroluciola">Photuroluciola</tp:taxon-name-part></tp:taxon-name></italic> Pic and description of seven new genera from the <tp:taxon-name><tp:taxon-name-part taxon-name-part-type="subfamily">Luciolinae</tp:taxon-name-part></tp:taxon-name> (<tp:taxon-name><tp:taxon-name-part taxon-name-part-type="order">Coleoptera</tp:taxon-name-part></tp:taxon-name>: <tp:taxon-name><tp:taxon-name-part taxon-name-part-type="family">Lampyridae</tp:taxon-name-part></tp:taxon-name>)</article-title><source>Zootaxa</source><volume>1997</volume><fpage>1</fpage><lpage>188</lpage><pub-id pub-id-type="doi">10.11646/zootaxa.1997.1.1</pub-id></element-citation></ref><ref id="B8276764"><element-citation xmlns:xlink="http://www.w3.org/1999/xlink" publication-type="article" xlink:type="simple"><person-group person-group-type="author"><name name-style="western"><surname>Ballantyne</surname><given-names>L. A.</given-names></name><name name-style="western"><surname>Lambkin</surname><given-names>C. L.</given-names></name><name name-style="western"><surname>Ho</surname><given-names>J. Z.</given-names></name><name name-style="western"><surname>Jusoh</surname><given-names>W. F.A.</given-names></name><name name-style="western"><surname>Nada</surname><given-names>B.</given-names></name><name name-style="western"><surname>Nak Eiam</surname><given-names>S.</given-names></name><name name-style="western"><surname>Thancharoen</surname><given-names>A.</given-names></name><name name-style="western"><surname>Wattanachaiyingcharoen</surname><given-names>W.</given-names></name><name name-style="western"><surname>Yiu</surname><given-names>V.</given-names></name></person-group><year>2019</year><article-title>The <tp:taxon-name><tp:taxon-name-part taxon-name-part-type="subfamily">Luciolinae</tp:taxon-name-part></tp:taxon-name> of S. E. Asia and the Australopacific region: a revisionary checklist (<tp:taxon-name><tp:taxon-name-part taxon-name-part-type="order">Coleoptera</tp:taxon-name-part></tp:taxon-name>: <tp:taxon-name><tp:taxon-name-part taxon-name-part-type="family">Lampyridae</tp:taxon-name-part></tp:taxon-name>) including description of three new genera and 13 new species</article-title><source>Zootaxa</source><volume>4687</volume><issue>1</issue><fpage>1</fpage><lpage>174</lpage><pub-id pub-id-type="doi">10.11646/zootaxa.4687.1.1</pub-id></element-citation></ref></ref-list></tp:taxon-treatment>
