# Supplementary material for: New distributional records of fireflies (Coleoptera, Lampyridae, Luciolinae) from two Eastern States of India with notes on their biology and an updated Indian checklist
Source: Biodivers Data J. 2023 Mar 24;11:e98948. doi: 10.3897/BDJ.11.e98948 (PMC10848650; doi:10.3897/BDJ.11.e98948)
Supplement: XML Treatment for Pteroptyx malaccae [file BDJ.11.e98948-treatment4.xml]

<!DOCTYPE tp:taxon-treatment
  PUBLIC "-//TaxonX//DTD Taxonomic Treatment Publishing DTD v0 20100105//EN" "tax-treatment-NSO.dtd">
<tp:taxon-treatment xmlns:tp="http://www.plazi.org/taxpub"><tp:treatment-meta><mixed-citation publication-type="journal"><person-group><name><surname>Ghosh</surname><given-names>Srinjana</given-names></name><name><surname>Sarkar</surname><given-names>Subhankar Kumar</given-names></name><name><surname>Chakraborty</surname><given-names>Susanta</given-names></name></person-group><article-title>New distributional records of fireflies (<tp:taxon-name><tp:taxon-name-part taxon-name-part-type="order">Coleoptera</tp:taxon-name-part></tp:taxon-name>, <tp:taxon-name><tp:taxon-name-part taxon-name-part-type="family">Lampyridae</tp:taxon-name-part></tp:taxon-name>, <tp:taxon-name><tp:taxon-name-part taxon-name-part-type="subfamily">Luciolinae</tp:taxon-name-part></tp:taxon-name>) from two Eastern States of India with notes on their biology and an updated Indian checklist</article-title><source>Biodivers Data J</source><day>24</day><month>03</month><year>2023</year><volume>11</volume><pub-id pub-id-type="doi">10.3897/BDJ.11.e98948</pub-id></mixed-citation></tp:treatment-meta><tp:nomenclature><tp:taxon-name>
            <object-id xmlns:xlink="http://www.w3.org/1999/xlink" content-type="arpha" xlink:type="simple">32CE3E02-7C99-5856-A61E-1B43E57FD303</object-id>
            <tp:taxon-name-part taxon-name-part-type="genus">Pteroptyx</tp:taxon-name-part>
            <tp:taxon-name-part taxon-name-part-type="species">malaccae</tp:taxon-name-part>
          </tp:taxon-name><tp:taxon-authority>(Gorham, 1880)</tp:taxon-authority></tp:nomenclature><tp:treatment-sec sec-type="materials"><title>Materials</title><list list-type="alpha-lower" list-content="occurrences"><list-item><p><bold>Type status:</bold> <named-content xmlns:xlink="http://www.w3.org/1999/xlink" content-type="dwc:typeStatus" xlink:type="simple">Other material</named-content>. <bold>Occurrence:</bold> recordedBy: <named-content xmlns:xlink="http://www.w3.org/1999/xlink" content-type="dwc:recordedBy" xlink:type="simple">Srinjana Ghosh</named-content>; sex: <named-content xmlns:xlink="http://www.w3.org/1999/xlink" content-type="dwc:sex" xlink:type="simple">1 male</named-content>; occurrenceID: <named-content xmlns:xlink="http://www.w3.org/1999/xlink" content-type="dwc:occurrenceID" xlink:type="simple">04F5F577-6780-5BBF-B254-AD5ACE09CCF3</named-content>; <bold>Taxon:</bold> scientificName: <named-content xmlns:xlink="http://www.w3.org/1999/xlink" content-type="dwc:scientificName" xlink:type="simple"><tp:taxon-name><tp:taxon-name-part taxon-name-part-type="genus" reg="Pteroptyx">Pteroptyx</tp:taxon-name-part><tp:taxon-name-part taxon-name-part-type="species" reg="malaccae">malaccae</tp:taxon-name-part></tp:taxon-name> (Gorham, 1880)</named-content>; family: <named-content xmlns:xlink="http://www.w3.org/1999/xlink" content-type="dwc:family" xlink:type="simple"><tp:taxon-name><tp:taxon-name-part taxon-name-part-type="family">Lampyridae</tp:taxon-name-part></tp:taxon-name></named-content>; <bold>Location:</bold> country: <named-content xmlns:xlink="http://www.w3.org/1999/xlink" content-type="dwc:country" xlink:type="simple">India</named-content>; countryCode: <named-content xmlns:xlink="http://www.w3.org/1999/xlink" content-type="dwc:countryCode" xlink:type="simple">Ind</named-content>; locality: <named-content xmlns:xlink="http://www.w3.org/1999/xlink" content-type="dwc:locality" xlink:type="simple">near Sajnekhali Bird Sanctuary, Sundarban Biosphere Reserve, South 24 Parganas</named-content>; verbatimCoordinates: <named-content xmlns:xlink="http://www.w3.org/1999/xlink" content-type="dwc:verbatimCoordinates" xlink:type="simple">22°7'12'' N, 88°46'49'' E</named-content>; <bold>Event:</bold> samplingProtocol: <named-content xmlns:xlink="http://www.w3.org/1999/xlink" content-type="dwc:samplingProtocol" xlink:type="simple">Hand picking</named-content>; <bold>Record Level:</bold> collectionCode: <named-content xmlns:xlink="http://www.w3.org/1999/xlink" content-type="dwc:collectionCode" xlink:type="simple">VUEC-0001</named-content>; basisOfRecord: <named-content xmlns:xlink="http://www.w3.org/1999/xlink" content-type="dwc:basisOfRecord" xlink:type="simple">Preserved Specimen</named-content></p></list-item><list-item><p><bold>Type status:</bold> <named-content xmlns:xlink="http://www.w3.org/1999/xlink" content-type="dwc:typeStatus" xlink:type="simple">Other material</named-content>. <bold>Occurrence:</bold> recordedBy: <named-content xmlns:xlink="http://www.w3.org/1999/xlink" content-type="dwc:recordedBy" xlink:type="simple">Srinjana Ghosh</named-content>; sex: <named-content xmlns:xlink="http://www.w3.org/1999/xlink" content-type="dwc:sex" xlink:type="simple">1 male</named-content>; occurrenceID: <named-content xmlns:xlink="http://www.w3.org/1999/xlink" content-type="dwc:occurrenceID" xlink:type="simple">5EBAF084-18C2-5437-A4A8-B7855CA5CF0C</named-content>; <bold>Taxon:</bold> scientificName: <named-content xmlns:xlink="http://www.w3.org/1999/xlink" content-type="dwc:scientificName" xlink:type="simple"><tp:taxon-name><tp:taxon-name-part taxon-name-part-type="genus" reg="Pteroptyx">Pteroptyx</tp:taxon-name-part><tp:taxon-name-part taxon-name-part-type="species" reg="malaccae">malaccae</tp:taxon-name-part></tp:taxon-name> (Gorham, 1880)</named-content>; family: <named-content xmlns:xlink="http://www.w3.org/1999/xlink" content-type="dwc:family" xlink:type="simple"><tp:taxon-name><tp:taxon-name-part taxon-name-part-type="family">Lampyridae</tp:taxon-name-part></tp:taxon-name></named-content>; <bold>Location:</bold> country: <named-content xmlns:xlink="http://www.w3.org/1999/xlink" content-type="dwc:country" xlink:type="simple">India</named-content>; countryCode: <named-content xmlns:xlink="http://www.w3.org/1999/xlink" content-type="dwc:countryCode" xlink:type="simple">Ind</named-content>; locality: <named-content xmlns:xlink="http://www.w3.org/1999/xlink" content-type="dwc:locality" xlink:type="simple">Dhainchi island, South 24 Parganas</named-content>; verbatimCoordinates: <named-content xmlns:xlink="http://www.w3.org/1999/xlink" content-type="dwc:verbatimCoordinates" xlink:type="simple">21°42'05'' N, 88°26'00'' E</named-content>; <bold>Event:</bold> samplingProtocol: <named-content xmlns:xlink="http://www.w3.org/1999/xlink" content-type="dwc:samplingProtocol" xlink:type="simple">Hand picking</named-content>; <bold>Record Level:</bold> collectionCode: <named-content xmlns:xlink="http://www.w3.org/1999/xlink" content-type="dwc:collectionCode" xlink:type="simple">VUEC-0035</named-content>; basisOfRecord: <named-content xmlns:xlink="http://www.w3.org/1999/xlink" content-type="dwc:basisOfRecord" xlink:type="simple">Preserved Specimen</named-content></p></list-item><list-item><p><bold>Type status:</bold> <named-content xmlns:xlink="http://www.w3.org/1999/xlink" content-type="dwc:typeStatus" xlink:type="simple">Other material</named-content>. <bold>Occurrence:</bold> recordedBy: <named-content xmlns:xlink="http://www.w3.org/1999/xlink" content-type="dwc:recordedBy" xlink:type="simple">Srinjana Ghosh</named-content>; sex: <named-content xmlns:xlink="http://www.w3.org/1999/xlink" content-type="dwc:sex" xlink:type="simple">1 male</named-content>; occurrenceID: <named-content xmlns:xlink="http://www.w3.org/1999/xlink" content-type="dwc:occurrenceID" xlink:type="simple">6C7729A3-6B46-53FB-BD57-3E18E0899940</named-content>; <bold>Taxon:</bold> scientificName: <named-content xmlns:xlink="http://www.w3.org/1999/xlink" content-type="dwc:scientificName" xlink:type="simple"><tp:taxon-name><tp:taxon-name-part taxon-name-part-type="genus" reg="Pteroptyx">Pteroptyx</tp:taxon-name-part><tp:taxon-name-part taxon-name-part-type="species" reg="malaccae">malaccae</tp:taxon-name-part></tp:taxon-name> (Gorham, 1880)</named-content>; family: <named-content xmlns:xlink="http://www.w3.org/1999/xlink" content-type="dwc:family" xlink:type="simple"><tp:taxon-name><tp:taxon-name-part taxon-name-part-type="family">Lampyridae</tp:taxon-name-part></tp:taxon-name></named-content>; <bold>Location:</bold> country: <named-content xmlns:xlink="http://www.w3.org/1999/xlink" content-type="dwc:country" xlink:type="simple">India</named-content>; countryCode: <named-content xmlns:xlink="http://www.w3.org/1999/xlink" content-type="dwc:countryCode" xlink:type="simple">Ind</named-content>; locality: <named-content xmlns:xlink="http://www.w3.org/1999/xlink" content-type="dwc:locality" xlink:type="simple">Bonnie Island, South 24 Parganas</named-content>; verbatimCoordinates: <named-content xmlns:xlink="http://www.w3.org/1999/xlink" content-type="dwc:verbatimCoordinates" xlink:type="simple">21°49'50'' N, 88°37'26'' E</named-content>; <bold>Event:</bold> samplingProtocol: <named-content xmlns:xlink="http://www.w3.org/1999/xlink" content-type="dwc:samplingProtocol" xlink:type="simple">Hand picking</named-content>; <bold>Record Level:</bold> collectionCode: <named-content xmlns:xlink="http://www.w3.org/1999/xlink" content-type="dwc:collectionCode" xlink:type="simple">VUEC-0081</named-content>; basisOfRecord: <named-content xmlns:xlink="http://www.w3.org/1999/xlink" content-type="dwc:basisOfRecord" xlink:type="simple">Preserved Specimen</named-content></p></list-item></list></tp:treatment-sec><tp:treatment-sec sec-type="Diagnosis"><title>Diagnosis</title><p>Length 5–6.5 mm; Width 1.5–1.8 mm; PN, MN and MS brownish-yellow, thorax ventrally yellowish-orange, elytra bright brownish-yellow with its apices black, head between eyes, antennae and palpi dark brown, legs brownish-yellow with the tibae and tarsi brown, terminal abdominal tergites yellow, ventrites brownish-yellow, tip of PLP brown, V6 and V7 having white LO with the LO in V7 bipartite (Fig. <xref ref-type="fig" rid="F8264694">8</xref>). <italic><tp:taxon-name><tp:taxon-name-part taxon-name-part-type="genus" reg="Pteroptyx">Pt.</tp:taxon-name-part><tp:taxon-name-part taxon-name-part-type="species" reg="malaccae">malaccae</tp:taxon-name-part></tp:taxon-name></italic> can be distinguished from other species of the genus by the following set of male characters: apex of FS1 strongly produced laterally; elytra almost parallel-sided with its apices deflexed and lacking depressions (<italic><tp:taxon-name><tp:taxon-name-part taxon-name-part-type="genus" reg="Pteroptyx">Pt.</tp:taxon-name-part><tp:taxon-name-part taxon-name-part-type="species" reg="gelasina">gelasina</tp:taxon-name-part></tp:taxon-name></italic> possesses depressions at the elytral apices); elytral apices twice as long as wide (<italic><tp:taxon-name><tp:taxon-name-part taxon-name-part-type="genus" reg="Pteroptyx">Pt.</tp:taxon-name-part><tp:taxon-name-part taxon-name-part-type="species" reg="truncata">truncata</tp:taxon-name-part></tp:taxon-name></italic>, in contrast, bears comparatively shortened elytral apices); hind-tibae expanded; posterior margin of T8 without lobes; V7 with a broad and deep semicircular emargination along its posterior margin separating the MPP and PLP, with the PLP slenderly produced (PLP is comparatively narrower in <italic><tp:taxon-name><tp:taxon-name-part taxon-name-part-type="genus" reg="Pteroptyx">Pt.</tp:taxon-name-part><tp:taxon-name-part taxon-name-part-type="species" reg="gelasina">gelasina</tp:taxon-name-part></tp:taxon-name></italic> and, in <italic><tp:taxon-name><tp:taxon-name-part taxon-name-part-type="genus" reg="Pteroptyx">Pt.</tp:taxon-name-part><tp:taxon-name-part taxon-name-part-type="species" reg="maipo">maipo</tp:taxon-name-part></tp:taxon-name></italic>, <italic><tp:taxon-name><tp:taxon-name-part taxon-name-part-type="genus" reg="Pteroptyx">Pt.</tp:taxon-name-part><tp:taxon-name-part taxon-name-part-type="species" reg="sulawesiensis">sulawesiensis</tp:taxon-name-part></tp:taxon-name></italic> and <italic><tp:taxon-name><tp:taxon-name-part taxon-name-part-type="genus" reg="Pteroptyx">Pt.</tp:taxon-name-part><tp:taxon-name-part taxon-name-part-type="species" reg="valida">valida</tp:taxon-name-part></tp:taxon-name></italic>, the PLP of V7 are scarcely produced and broadly rounded). Male genitalia (Fig. <xref ref-type="fig" rid="F8264707">9</xref>): Aedeagus slender, elongated, symmetrical, aedeagus b/a 0.9, LL are of equal length, slightly shorter than ML, separated by half of their dorsal length, lack lateral hairy appendages and slender leaf-like projections along their outer ventral margins and inner margins respectively, ML symmetrical, narrow and tube-like, not bearing paired lateral teeth and without ventral inclination, BP bluntly pointed, lightly sclerotised; aedeagal sheath symmetrical, apically rounded, aedeagal sheath sternite relatively narrower at the anterior half, widest at the middle and tapers almost symmetrically towards an entire narrow apex, paraprocts bulbous, L/W = 3/1.</p></tp:treatment-sec><tp:treatment-sec sec-type="Biology"><title>Biology</title><p>Adults of <italic><tp:taxon-name><tp:taxon-name-part taxon-name-part-type="genus" reg="Pteroptyx">Pt.</tp:taxon-name-part><tp:taxon-name-part taxon-name-part-type="species" reg="malaccae">malaccae</tp:taxon-name-part></tp:taxon-name></italic> were found in mangrove patches and synchronous flashing was observed on different display plants, like <italic><tp:taxon-name><tp:taxon-name-part taxon-name-part-type="genus" reg="Avicennia">Avicennia</tp:taxon-name-part><tp:taxon-name-part taxon-name-part-type="species" reg="alba">alba</tp:taxon-name-part></tp:taxon-name></italic> Blume and <italic><tp:taxon-name><tp:taxon-name-part taxon-name-part-type="genus" reg="Avicennia">Avicennia</tp:taxon-name-part><tp:taxon-name-part taxon-name-part-type="species" reg="officinalis">officinalis</tp:taxon-name-part></tp:taxon-name></italic> L. The fireflies form small aggregations of 6 to 10 individuals and the males were found flashing during flight. The specimens were observed flying at an average height of 7 to 8 metres and some of them were collected when they came down by sweep net. The collected specimens were identified in the laboratory.</p></tp:treatment-sec><tp:treatment-sec><!--Section generated to contain objects referenced in tp:taxon-treatment.--><fig-group id="F8264694" position="float" orientation="portrait"><caption><p><italic><tp:taxon-name><tp:taxon-name-part taxon-name-part-type="genus" reg="Pteroptyx">Pteroptyx</tp:taxon-name-part><tp:taxon-name-part taxon-name-part-type="species" reg="malaccae">malaccae</tp:taxon-name-part></tp:taxon-name></italic> (Gorham, 1880).</p></caption><fig id="F8264701" position="float" orientation="portrait"><object-id xmlns:xlink="http://www.w3.org/1999/xlink" content-type="arpha" xlink:type="simple">300583E8-622A-5C1C-A213-673D6A4C4203</object-id><object-id xmlns:xlink="http://www.w3.org/1999/xlink" content-type="doi" xlink:type="simple">10.3897/BDJ.11.e98948.figure8a</object-id><label>Figure 8a.</label><caption><p>Male dorsal habitus. Scale bar: 1 mm;</p></caption><graphic xmlns:xlink="http://www.w3.org/1999/xlink" xlink:href="bdj-11-e98948-g008_a.jpg" xlink:type="simple" position="float" orientation="portrait" id="oo_772939.jpg"><uri content-type="original_file" xlink:type="simple">https://binary.pensoft.net/fig/772939</uri></graphic></fig><fig id="F8264702" position="float" orientation="portrait"><object-id xmlns:xlink="http://www.w3.org/1999/xlink" content-type="arpha" xlink:type="simple">00F38C6E-2018-5588-ABCD-2848DB711C48</object-id><object-id xmlns:xlink="http://www.w3.org/1999/xlink" content-type="doi" xlink:type="simple">10.3897/BDJ.11.e98948.figure8b</object-id><label>Figure 8b.</label><caption><p>Male ventral habitus. Scale bar: 1 mm.</p></caption><graphic xmlns:xlink="http://www.w3.org/1999/xlink" xlink:href="bdj-11-e98948-g008_b.jpg" xlink:type="simple" position="float" orientation="portrait" id="oo_772941.jpg"><uri content-type="original_file" xlink:type="simple">https://binary.pensoft.net/fig/772941</uri></graphic></fig></fig-group><fig-group id="F8264707" position="float" orientation="portrait"><caption><p>Male genitalia of <italic><tp:taxon-name><tp:taxon-name-part taxon-name-part-type="genus" reg="Pteroptyx">Pteroptyx</tp:taxon-name-part><tp:taxon-name-part taxon-name-part-type="species" reg="malaccae">malaccae</tp:taxon-name-part></tp:taxon-name></italic> (Gorham, 1880).</p></caption><fig id="F8264716" position="float" orientation="portrait"><object-id xmlns:xlink="http://www.w3.org/1999/xlink" content-type="arpha" xlink:type="simple">E1CE2D4A-E0B0-58CC-A7F4-FA78778BAC6B</object-id><object-id xmlns:xlink="http://www.w3.org/1999/xlink" content-type="doi" xlink:type="simple">10.3897/BDJ.11.e98948.figure9a</object-id><label>Figure 9a.</label><caption><p>Aedeagal sheath dorsal. Scale bar: 0.5 mm;</p></caption><graphic xmlns:xlink="http://www.w3.org/1999/xlink" xlink:href="bdj-11-e98948-g009_a.jpg" xlink:type="simple" position="float" orientation="portrait" id="oo_772945.jpg"><uri content-type="original_file" xlink:type="simple">https://binary.pensoft.net/fig/772945</uri></graphic></fig><fig id="F8264717" position="float" orientation="portrait"><object-id xmlns:xlink="http://www.w3.org/1999/xlink" content-type="arpha" xlink:type="simple">6B4AB418-EC77-5AC1-8170-8DC241562C9F</object-id><object-id xmlns:xlink="http://www.w3.org/1999/xlink" content-type="doi" xlink:type="simple">10.3897/BDJ.11.e98948.figure9b</object-id><label>Figure 9b.</label><caption><p>Aedeagus dorsal. Scale bar: 0.5 mm;</p></caption><graphic xmlns:xlink="http://www.w3.org/1999/xlink" xlink:href="bdj-11-e98948-g009_b.jpg" xlink:type="simple" position="float" orientation="portrait" id="oo_772946.jpg"><uri content-type="original_file" xlink:type="simple">https://binary.pensoft.net/fig/772946</uri></graphic></fig><fig id="F8264718" position="float" orientation="portrait"><object-id xmlns:xlink="http://www.w3.org/1999/xlink" content-type="arpha" xlink:type="simple">0BC62003-65BC-56E2-A7B7-24DE118AEF96</object-id><object-id xmlns:xlink="http://www.w3.org/1999/xlink" content-type="doi" xlink:type="simple">10.3897/BDJ.11.e98948.figure9c</object-id><label>Figure 9c.</label><caption><p>Aedeagus ventral. Scale bar: 0.5 mm;</p></caption><graphic xmlns:xlink="http://www.w3.org/1999/xlink" xlink:href="bdj-11-e98948-g009_c.jpg" xlink:type="simple" position="float" orientation="portrait" id="oo_772948.jpg"><uri content-type="original_file" xlink:type="simple">https://binary.pensoft.net/fig/772948</uri></graphic></fig><fig id="F8264719" position="float" orientation="portrait"><object-id xmlns:xlink="http://www.w3.org/1999/xlink" content-type="arpha" xlink:type="simple">81CDDA2E-0EC8-5D2B-80A9-2538D621EDC8</object-id><object-id xmlns:xlink="http://www.w3.org/1999/xlink" content-type="doi" xlink:type="simple">10.3897/BDJ.11.e98948.figure9d</object-id><label>Figure 9d.</label><caption><p>Aedeagus lateral. Scale bar: 0.5 mm.</p></caption><graphic xmlns:xlink="http://www.w3.org/1999/xlink" xlink:href="bdj-11-e98948-g009_d.jpg" xlink:type="simple" position="float" orientation="portrait" id="oo_772949.jpg"><uri content-type="original_file" xlink:type="simple">https://binary.pensoft.net/fig/772949</uri></graphic></fig></fig-group></tp:treatment-sec></tp:taxon-treatment>
