# Supplementary material for: New distributional records of fireflies (Coleoptera, Lampyridae, Luciolinae) from two Eastern States of India with notes on their biology and an updated Indian checklist
Source: Biodivers Data J. 2023 Mar 24;11:e98948. doi: 10.3897/BDJ.11.e98948 (PMC10848650; doi:10.3897/BDJ.11.e98948)
Supplement: XML Treatment for Sclerotia aquatilis [file BDJ.11.e98948-treatment5.xml]

<!DOCTYPE tp:taxon-treatment
  PUBLIC "-//TaxonX//DTD Taxonomic Treatment Publishing DTD v0 20100105//EN" "tax-treatment-NSO.dtd">
<tp:taxon-treatment xmlns:tp="http://www.plazi.org/taxpub"><tp:treatment-meta><mixed-citation publication-type="journal"><person-group><name><surname>Ghosh</surname><given-names>Srinjana</given-names></name><name><surname>Sarkar</surname><given-names>Subhankar Kumar</given-names></name><name><surname>Chakraborty</surname><given-names>Susanta</given-names></name></person-group><article-title>New distributional records of fireflies (<tp:taxon-name><tp:taxon-name-part taxon-name-part-type="order">Coleoptera</tp:taxon-name-part></tp:taxon-name>, <tp:taxon-name><tp:taxon-name-part taxon-name-part-type="family">Lampyridae</tp:taxon-name-part></tp:taxon-name>, <tp:taxon-name><tp:taxon-name-part taxon-name-part-type="subfamily">Luciolinae</tp:taxon-name-part></tp:taxon-name>) from two Eastern States of India with notes on their biology and an updated Indian checklist</article-title><source>Biodivers Data J</source><day>24</day><month>03</month><year>2023</year><volume>11</volume><pub-id pub-id-type="doi">10.3897/BDJ.11.e98948</pub-id></mixed-citation></tp:treatment-meta><tp:nomenclature><tp:taxon-name>
            <object-id xmlns:xlink="http://www.w3.org/1999/xlink" content-type="arpha" xlink:type="simple">7CF71C64-1185-5EBE-B5DC-1896CDF7300E</object-id>
            <tp:taxon-name-part taxon-name-part-type="genus">Sclerotia</tp:taxon-name-part>
            <tp:taxon-name-part taxon-name-part-type="species">aquatilis</tp:taxon-name-part>
          </tp:taxon-name><tp:taxon-authority>(Thancharoen, 2007)</tp:taxon-authority></tp:nomenclature><tp:treatment-sec sec-type="materials"><title>Materials</title><list list-type="alpha-lower" list-content="occurrences"><list-item><p><bold>Type status:</bold> <named-content xmlns:xlink="http://www.w3.org/1999/xlink" content-type="dwc:typeStatus" xlink:type="simple">Other material</named-content>. <bold>Occurrence:</bold> recordedBy: <named-content xmlns:xlink="http://www.w3.org/1999/xlink" content-type="dwc:recordedBy" xlink:type="simple">Srinjana Ghosh</named-content>; sex: <named-content xmlns:xlink="http://www.w3.org/1999/xlink" content-type="dwc:sex" xlink:type="simple">3 males</named-content>; occurrenceID: <named-content xmlns:xlink="http://www.w3.org/1999/xlink" content-type="dwc:occurrenceID" xlink:type="simple">E4AA985E-C1E3-5AA1-AE21-F90D309A65D0</named-content>; <bold>Taxon:</bold> scientificName: <named-content xmlns:xlink="http://www.w3.org/1999/xlink" content-type="dwc:scientificName" xlink:type="simple"><tp:taxon-name><tp:taxon-name-part taxon-name-part-type="genus" reg="Sclerotia">Sclerotia</tp:taxon-name-part><tp:taxon-name-part taxon-name-part-type="species" reg="aquatilis">aquatilis</tp:taxon-name-part></tp:taxon-name> (Thancharoen, 2007)</named-content>; family: <named-content xmlns:xlink="http://www.w3.org/1999/xlink" content-type="dwc:family" xlink:type="simple"><tp:taxon-name><tp:taxon-name-part taxon-name-part-type="family">Lampyridae</tp:taxon-name-part></tp:taxon-name></named-content>; <bold>Location:</bold> country: <named-content xmlns:xlink="http://www.w3.org/1999/xlink" content-type="dwc:country" xlink:type="simple">India</named-content>; countryCode: <named-content xmlns:xlink="http://www.w3.org/1999/xlink" content-type="dwc:countryCode" xlink:type="simple">Ind</named-content>; stateProvince: <named-content xmlns:xlink="http://www.w3.org/1999/xlink" content-type="dwc:stateProvince" xlink:type="simple">West Benga</named-content>; locality: <named-content xmlns:xlink="http://www.w3.org/1999/xlink" content-type="dwc:locality" xlink:type="simple">Kulpi, South 24 Parganas</named-content>; verbatimCoordinates: <named-content xmlns:xlink="http://www.w3.org/1999/xlink" content-type="dwc:verbatimCoordinates" xlink:type="simple">22°4'48'' N, 88°17'60'' E</named-content>; <bold>Event:</bold> samplingProtocol: <named-content xmlns:xlink="http://www.w3.org/1999/xlink" content-type="dwc:samplingProtocol" xlink:type="simple">Net sweeping</named-content>; eventDate: <named-content xmlns:xlink="http://www.w3.org/1999/xlink" content-type="dwc:eventDate" xlink:type="simple">10-September-17</named-content>; <bold>Record Level:</bold> collectionCode: <named-content xmlns:xlink="http://www.w3.org/1999/xlink" content-type="dwc:collectionCode" xlink:type="simple">VUEC-0025, VUEC-0026, VUEC-0027</named-content>; basisOfRecord: <named-content xmlns:xlink="http://www.w3.org/1999/xlink" content-type="dwc:basisOfRecord" xlink:type="simple">Preserved Specimen</named-content></p></list-item><list-item><p><bold>Type status:</bold> <named-content xmlns:xlink="http://www.w3.org/1999/xlink" content-type="dwc:typeStatus" xlink:type="simple">Other material</named-content>. <bold>Occurrence:</bold> recordedBy: <named-content xmlns:xlink="http://www.w3.org/1999/xlink" content-type="dwc:recordedBy" xlink:type="simple">Srinjana Ghosh</named-content>; sex: <named-content xmlns:xlink="http://www.w3.org/1999/xlink" content-type="dwc:sex" xlink:type="simple">1 male</named-content>; occurrenceID: <named-content xmlns:xlink="http://www.w3.org/1999/xlink" content-type="dwc:occurrenceID" xlink:type="simple">CDFE2902-8558-5D26-82DF-A912DDAAB01A</named-content>; <bold>Taxon:</bold> scientificName: <named-content xmlns:xlink="http://www.w3.org/1999/xlink" content-type="dwc:scientificName" xlink:type="simple"><tp:taxon-name><tp:taxon-name-part taxon-name-part-type="genus" reg="Sclerotia">Sclerotia</tp:taxon-name-part><tp:taxon-name-part taxon-name-part-type="species" reg="aquatilis">aquatilis</tp:taxon-name-part></tp:taxon-name> (Thancharoen, 2007)</named-content>; family: <named-content xmlns:xlink="http://www.w3.org/1999/xlink" content-type="dwc:family" xlink:type="simple"><tp:taxon-name><tp:taxon-name-part taxon-name-part-type="family">Lampyridae</tp:taxon-name-part></tp:taxon-name></named-content>; <bold>Location:</bold> country: <named-content xmlns:xlink="http://www.w3.org/1999/xlink" content-type="dwc:country" xlink:type="simple">India</named-content>; countryCode: <named-content xmlns:xlink="http://www.w3.org/1999/xlink" content-type="dwc:countryCode" xlink:type="simple">Ind</named-content>; stateProvince: <named-content xmlns:xlink="http://www.w3.org/1999/xlink" content-type="dwc:stateProvince" xlink:type="simple">Odisha</named-content>; locality: <named-content xmlns:xlink="http://www.w3.org/1999/xlink" content-type="dwc:locality" xlink:type="simple">near Chandipore coast, Balasore</named-content>; verbatimCoordinates: <named-content xmlns:xlink="http://www.w3.org/1999/xlink" content-type="dwc:verbatimCoordinates" xlink:type="simple">21°29'36'' N, 86°55'19''E</named-content>; <bold>Event:</bold> samplingProtocol: <named-content xmlns:xlink="http://www.w3.org/1999/xlink" content-type="dwc:samplingProtocol" xlink:type="simple">Net sweeping</named-content>; eventDate: <named-content xmlns:xlink="http://www.w3.org/1999/xlink" content-type="dwc:eventDate" xlink:type="simple">8-May-18</named-content>; <bold>Record Level:</bold> collectionCode: <named-content xmlns:xlink="http://www.w3.org/1999/xlink" content-type="dwc:collectionCode" xlink:type="simple">VUEC-0025, VUEC-0026, VUEC-0027</named-content>; basisOfRecord: <named-content xmlns:xlink="http://www.w3.org/1999/xlink" content-type="dwc:basisOfRecord" xlink:type="simple">Preserved Specimen</named-content></p></list-item><list-item><p><bold>Type status:</bold> <named-content xmlns:xlink="http://www.w3.org/1999/xlink" content-type="dwc:typeStatus" xlink:type="simple">Other material</named-content>. <bold>Occurrence:</bold> recordedBy: <named-content xmlns:xlink="http://www.w3.org/1999/xlink" content-type="dwc:recordedBy" xlink:type="simple">Srinjana Ghosh</named-content>; sex: <named-content xmlns:xlink="http://www.w3.org/1999/xlink" content-type="dwc:sex" xlink:type="simple">2 males</named-content>; occurrenceID: <named-content xmlns:xlink="http://www.w3.org/1999/xlink" content-type="dwc:occurrenceID" xlink:type="simple">2AD51D56-287E-5592-B332-59E3E88F9371</named-content>; <bold>Taxon:</bold> scientificName: <named-content xmlns:xlink="http://www.w3.org/1999/xlink" content-type="dwc:scientificName" xlink:type="simple"><tp:taxon-name><tp:taxon-name-part taxon-name-part-type="genus" reg="Sclerotia">Sclerotia</tp:taxon-name-part><tp:taxon-name-part taxon-name-part-type="species" reg="aquatilis">aquatilis</tp:taxon-name-part></tp:taxon-name> (Thancharoen, 2007)</named-content>; family: <named-content xmlns:xlink="http://www.w3.org/1999/xlink" content-type="dwc:family" xlink:type="simple"><tp:taxon-name><tp:taxon-name-part taxon-name-part-type="family">Lampyridae</tp:taxon-name-part></tp:taxon-name></named-content>; <bold>Location:</bold> country: <named-content xmlns:xlink="http://www.w3.org/1999/xlink" content-type="dwc:country" xlink:type="simple">India</named-content>; countryCode: <named-content xmlns:xlink="http://www.w3.org/1999/xlink" content-type="dwc:countryCode" xlink:type="simple">Ind</named-content>; stateProvince: <named-content xmlns:xlink="http://www.w3.org/1999/xlink" content-type="dwc:stateProvince" xlink:type="simple">West Bengal</named-content>; locality: <named-content xmlns:xlink="http://www.w3.org/1999/xlink" content-type="dwc:locality" xlink:type="simple">Egra, East Midnapore</named-content>; verbatimCoordinates: <named-content xmlns:xlink="http://www.w3.org/1999/xlink" content-type="dwc:verbatimCoordinates" xlink:type="simple">21°53' 56'' N, 87°31'48'' E</named-content>; <bold>Event:</bold> samplingProtocol: <named-content xmlns:xlink="http://www.w3.org/1999/xlink" content-type="dwc:samplingProtocol" xlink:type="simple">Hand picking</named-content>; eventDate: <named-content xmlns:xlink="http://www.w3.org/1999/xlink" content-type="dwc:eventDate" xlink:type="simple">11-August-18</named-content>; <bold>Record Level:</bold> collectionCode: <named-content xmlns:xlink="http://www.w3.org/1999/xlink" content-type="dwc:collectionCode" xlink:type="simple">VUEC-0063, VUEC-0064</named-content>; basisOfRecord: <named-content xmlns:xlink="http://www.w3.org/1999/xlink" content-type="dwc:basisOfRecord" xlink:type="simple">Preserved Specimen</named-content></p></list-item><list-item><p><bold>Type status:</bold> <named-content xmlns:xlink="http://www.w3.org/1999/xlink" content-type="dwc:typeStatus" xlink:type="simple">Other material</named-content>. <bold>Occurrence:</bold> recordedBy: <named-content xmlns:xlink="http://www.w3.org/1999/xlink" content-type="dwc:recordedBy" xlink:type="simple">Srinjana Ghosh</named-content>; sex: <named-content xmlns:xlink="http://www.w3.org/1999/xlink" content-type="dwc:sex" xlink:type="simple">4 males, 3 females</named-content>; occurrenceID: <named-content xmlns:xlink="http://www.w3.org/1999/xlink" content-type="dwc:occurrenceID" xlink:type="simple">8563A1F5-DE6F-5516-8B68-467F2BE5DB2D</named-content>; <bold>Taxon:</bold> scientificName: <named-content xmlns:xlink="http://www.w3.org/1999/xlink" content-type="dwc:scientificName" xlink:type="simple"><tp:taxon-name><tp:taxon-name-part taxon-name-part-type="genus" reg="Sclerotia">Sclerotia</tp:taxon-name-part><tp:taxon-name-part taxon-name-part-type="species" reg="aquatilis">aquatilis</tp:taxon-name-part></tp:taxon-name> (Thancharoen, 2007)</named-content>; family: <named-content xmlns:xlink="http://www.w3.org/1999/xlink" content-type="dwc:family" xlink:type="simple"><tp:taxon-name><tp:taxon-name-part taxon-name-part-type="family">Lampyridae</tp:taxon-name-part></tp:taxon-name></named-content>; <bold>Location:</bold> country: <named-content xmlns:xlink="http://www.w3.org/1999/xlink" content-type="dwc:country" xlink:type="simple">India</named-content>; countryCode: <named-content xmlns:xlink="http://www.w3.org/1999/xlink" content-type="dwc:countryCode" xlink:type="simple">Ind</named-content>; stateProvince: <named-content xmlns:xlink="http://www.w3.org/1999/xlink" content-type="dwc:stateProvince" xlink:type="simple">West Bengal</named-content>; locality: <named-content xmlns:xlink="http://www.w3.org/1999/xlink" content-type="dwc:locality" xlink:type="simple">near Sajnekhali Bird Sanctuary, Sundarban Biosphere Reserve, South 24 Parganas</named-content>; verbatimCoordinates: <named-content xmlns:xlink="http://www.w3.org/1999/xlink" content-type="dwc:verbatimCoordinates" xlink:type="simple">22°7'12''N, 88°46'49'' E</named-content>; <bold>Event:</bold> samplingProtocol: <named-content xmlns:xlink="http://www.w3.org/1999/xlink" content-type="dwc:samplingProtocol" xlink:type="simple">Net sweeping</named-content>; eventDate: <named-content xmlns:xlink="http://www.w3.org/1999/xlink" content-type="dwc:eventDate" xlink:type="simple">14-July-19</named-content>; <bold>Record Level:</bold> collectionCode: <named-content xmlns:xlink="http://www.w3.org/1999/xlink" content-type="dwc:collectionCode" xlink:type="simple">VUEC-0096, VUEC-0097, VUEC-0098, VUEC-0099, VUEC-0100, VUEC-0101, VUEC-0102</named-content>; basisOfRecord: <named-content xmlns:xlink="http://www.w3.org/1999/xlink" content-type="dwc:basisOfRecord" xlink:type="simple">Preserved Specimen</named-content></p></list-item></list></tp:treatment-sec><tp:treatment-sec sec-type="Diagnosis"><title>Diagnosis</title><p>Length 9–11 mm; Width 3.5–4 mm; PN, MN and MS pale brownish-yellow, elytra dark brown with the sutural and lateral margins bright yellow, ventrites pale brown, legs pale brown with the apical parts of tibae and entire tarsi dark brown (Fig. <xref ref-type="fig" rid="F8264731">10</xref>). <italic><tp:taxon-name><tp:taxon-name-part taxon-name-part-type="genus" reg="Sclerotia">Scl.</tp:taxon-name-part><tp:taxon-name-part taxon-name-part-type="species" reg="aquatilis">aquatilis</tp:taxon-name-part></tp:taxon-name></italic> can be distinguished from <italic><tp:taxon-name><tp:taxon-name-part taxon-name-part-type="genus" reg="Sclerotia">Scl.</tp:taxon-name-part><tp:taxon-name-part taxon-name-part-type="species" reg="substriata">substriata</tp:taxon-name-part></tp:taxon-name></italic> (the other known species of the genus from India) by the following set of male characters: V4 and V5 having dark brown patches along the posterior margin with the dark patch of V5 occupying approximately 2/3 of the part posteriorly (in case of <italic><tp:taxon-name><tp:taxon-name-part taxon-name-part-type="genus" reg="Sclerotia">Scl.</tp:taxon-name-part><tp:taxon-name-part taxon-name-part-type="species" reg="substriata">substriata</tp:taxon-name-part></tp:taxon-name></italic>, whole part of V4 and V5 dark brown in colour); LO occupies the entire V6 and V7, except for a small median emargination at the anterior part of V7 (in case of <italic><tp:taxon-name><tp:taxon-name-part taxon-name-part-type="genus" reg="Sclerotia">Scl.</tp:taxon-name-part><tp:taxon-name-part taxon-name-part-type="species" reg="substriata">substriata</tp:taxon-name-part></tp:taxon-name></italic>, the anterior median emargination of the LO in V7 is of comparatively greater depth). Male genitalia (Fig. <xref ref-type="fig" rid="F8264740">11</xref>): Aedeagus L/W 2.1, aedeagal sheath sternite having an oblique bar and a small median posterior emargination, anteromedian margin of sheath tergite emarginated (in case of <italic><tp:taxon-name><tp:taxon-name-part taxon-name-part-type="genus" reg="Sclerotia">Scl.</tp:taxon-name-part><tp:taxon-name-part taxon-name-part-type="species" reg="substriata">substriata</tp:taxon-name-part></tp:taxon-name></italic>, the transverse oblique ridge in posterior half of sheath sternite is not present, elongate pointed projection of the right side of the posterior margin of the sheath sternite is not found and there is rounded prolongation of the median anterior margin of the aedeagal sheath tergite); Sclerites (Fig. <xref ref-type="fig" rid="F8264740">11</xref><xref ref-type="fig" rid="F9195822">a</xref>, <xref ref-type="fig" rid="F9195823">b</xref>) - distal end of triangular-shaped ventral sclerite is rounded in shape, its margin is not sclerotised, anterolateral corners acute; right sclerite possesses three projections to the right, of those, the posterior one apically acute, median one is dorsolaterally inclined with the apical end slender and rounded, the third one is the longest, arises in an emargination between the other two, ventrolaterally inclined with rounded hollow apex; left sclerite also possesses three arms, all of which are apically rounded with the anterior one expanded.</p></tp:treatment-sec><tp:treatment-sec sec-type="Biology"><title>Biology</title><p>Males of <italic><tp:taxon-name><tp:taxon-name-part taxon-name-part-type="genus" reg="Sclerotia">Scl.</tp:taxon-name-part><tp:taxon-name-part taxon-name-part-type="species" reg="aquatilis">aquatilis</tp:taxon-name-part></tp:taxon-name></italic> were found perching on macrophyte surfaces at the onset of darkness. Their average flight height ranged between 2 to 5 metres. Females are macropterous. Metapneustic larvae are exclusively aquatic in nature and the later instars lack gills, while in initial instars, lateral bristles function as gills (<xref ref-type="bibr" rid="B8277021">Fu and Ballantyne 2009</xref>). The 1<sup>st</sup> – 2<sup>nd</sup> instar larvae obtain dissolved oxygen through tracheal gills, whereas the 3<sup>rd</sup> – 6<sup>th</sup> instar back-swimmer larvae, without tracheal gills, swim just below the water surface and expose their abdominal segments to air to breath by their terminal spiracles (<xref ref-type="bibr" rid="B8277035">Fu et al. 2005</xref>, <xref ref-type="bibr" rid="B8293467">Zheng et al. 2008</xref>). Adult individuals were observed near aquatic sites.</p></tp:treatment-sec><tp:treatment-sec><!--Section generated to contain objects referenced in tp:taxon-treatment.--><fig-group id="F8264731" position="float" orientation="portrait"><caption><p><italic><tp:taxon-name><tp:taxon-name-part taxon-name-part-type="genus" reg="Sclerotia">Sclerotia</tp:taxon-name-part><tp:taxon-name-part taxon-name-part-type="species" reg="aquatilis">aquatilis</tp:taxon-name-part></tp:taxon-name></italic> (Thancharoen, 2007).</p></caption><fig id="F8264736" position="float" orientation="portrait"><object-id xmlns:xlink="http://www.w3.org/1999/xlink" content-type="arpha" xlink:type="simple">FD42BBFB-2731-5B55-88C5-E4CA7B5051FE</object-id><object-id xmlns:xlink="http://www.w3.org/1999/xlink" content-type="doi" xlink:type="simple">10.3897/BDJ.11.e98948.figure10a</object-id><label>Figure 10a.</label><caption><p>Male dorsal habitus. Scale bar: 1 mm;</p></caption><graphic xmlns:xlink="http://www.w3.org/1999/xlink" xlink:href="bdj-11-e98948-g010_a.jpg" xlink:type="simple" position="float" orientation="portrait" id="oo_772950.jpg"><uri content-type="original_file" xlink:type="simple">https://binary.pensoft.net/fig/772950</uri></graphic></fig><fig id="F8264737" position="float" orientation="portrait"><object-id xmlns:xlink="http://www.w3.org/1999/xlink" content-type="arpha" xlink:type="simple">FCEBDF5F-8128-5E05-A431-B26693B34321</object-id><object-id xmlns:xlink="http://www.w3.org/1999/xlink" content-type="doi" xlink:type="simple">10.3897/BDJ.11.e98948.figure10b</object-id><label>Figure 10b.</label><caption><p>Male ventral habitus. Scale bar: 1 mm;</p></caption><graphic xmlns:xlink="http://www.w3.org/1999/xlink" xlink:href="bdj-11-e98948-g010_b.jpg" xlink:type="simple" position="float" orientation="portrait" id="oo_772966.jpg"><uri content-type="original_file" xlink:type="simple">https://binary.pensoft.net/fig/772966</uri></graphic></fig><fig id="F8264738" position="float" orientation="portrait"><object-id xmlns:xlink="http://www.w3.org/1999/xlink" content-type="arpha" xlink:type="simple">E1AFF704-5FE0-5CEC-88DB-5CEB72E9E535</object-id><object-id xmlns:xlink="http://www.w3.org/1999/xlink" content-type="doi" xlink:type="simple">10.3897/BDJ.11.e98948.figure10c</object-id><label>Figure 10c.</label><caption><p>Female dorsal habitus. Scale bar: 1 mm;</p></caption><graphic xmlns:xlink="http://www.w3.org/1999/xlink" xlink:href="bdj-11-e98948-g010_c.jpg" xlink:type="simple" position="float" orientation="portrait" id="oo_772953.jpg"><uri content-type="original_file" xlink:type="simple">https://binary.pensoft.net/fig/772953</uri></graphic></fig><fig id="F8264739" position="float" orientation="portrait"><object-id xmlns:xlink="http://www.w3.org/1999/xlink" content-type="arpha" xlink:type="simple">C84D1401-B2ED-5343-82EC-63F85007A3B0</object-id><object-id xmlns:xlink="http://www.w3.org/1999/xlink" content-type="doi" xlink:type="simple">10.3897/BDJ.11.e98948.figure10d</object-id><label>Figure 10d.</label><caption><p>Female ventral habitus. Scale bar: 1 mm.</p></caption><graphic xmlns:xlink="http://www.w3.org/1999/xlink" xlink:href="bdj-11-e98948-g010_d.jpg" xlink:type="simple" position="float" orientation="portrait" id="oo_772954.jpg"><uri content-type="original_file" xlink:type="simple">https://binary.pensoft.net/fig/772954</uri></graphic></fig></fig-group><fig-group id="F8264740" position="float" orientation="portrait"><caption><p>Male genitalia of <italic><tp:taxon-name><tp:taxon-name-part taxon-name-part-type="genus" reg="Sclerotia">Sclerotia</tp:taxon-name-part><tp:taxon-name-part taxon-name-part-type="species" reg="aquatilis">aquatilis</tp:taxon-name-part></tp:taxon-name></italic> (Thancharoen, 2007).</p></caption><fig id="F9195822" position="float" orientation="portrait"><object-id xmlns:xlink="http://www.w3.org/1999/xlink" content-type="arpha" xlink:type="simple">2B755CBC-324B-58C2-BF08-854856BFC70D</object-id><object-id xmlns:xlink="http://www.w3.org/1999/xlink" content-type="doi" xlink:type="simple">10.3897/BDJ.11.e98948.figure11a</object-id><label>Figure 11a.</label><caption><p>Aedeagal sheath dorsal, tergite 8 dorsal and two of the three sclerites that surround the sheath in a band of muscle. Scale bar 0.5 mm;</p></caption><graphic xmlns:xlink="http://www.w3.org/1999/xlink" xlink:href="bdj-11-e98948-g011_a.jpg" xlink:type="simple" position="float" orientation="portrait" id="oo_819763.jpg"><uri content-type="original_file" xlink:type="simple">https://binary.pensoft.net/fig/819763</uri></graphic></fig><fig id="F9195823" position="float" orientation="portrait"><object-id xmlns:xlink="http://www.w3.org/1999/xlink" content-type="arpha" xlink:type="simple">461D4B9A-70DE-5872-9784-99D4A8AE012E</object-id><object-id xmlns:xlink="http://www.w3.org/1999/xlink" content-type="doi" xlink:type="simple">10.3897/BDJ.11.e98948.figure11b</object-id><label>Figure 11b.</label><caption><p>Aedeagal sheath ventral, tergite 8 ventral and two of the three sclerites that surround the sheath in a band of muscle. Scale bar 0.5 mm;</p></caption><graphic xmlns:xlink="http://www.w3.org/1999/xlink" xlink:href="bdj-11-e98948-g011_b.jpg" xlink:type="simple" position="float" orientation="portrait" id="oo_819764.jpg"><uri content-type="original_file" xlink:type="simple">https://binary.pensoft.net/fig/819764</uri></graphic></fig><fig id="F9195824" position="float" orientation="portrait"><object-id xmlns:xlink="http://www.w3.org/1999/xlink" content-type="arpha" xlink:type="simple">7CD84799-47CF-5F84-A365-D541F60744DD</object-id><object-id xmlns:xlink="http://www.w3.org/1999/xlink" content-type="doi" xlink:type="simple">10.3897/BDJ.11.e98948.figure11c</object-id><label>Figure 11c.</label><caption><p>Aedeagal sheath ventral and two of the sclerites. Scale bar 0.5 mm;</p></caption><graphic xmlns:xlink="http://www.w3.org/1999/xlink" xlink:href="bdj-11-e98948-g011_c.jpg" xlink:type="simple" position="float" orientation="portrait" id="oo_819766.jpg"><uri content-type="original_file" xlink:type="simple">https://binary.pensoft.net/fig/819766</uri></graphic></fig><fig id="F9195825" position="float" orientation="portrait"><object-id xmlns:xlink="http://www.w3.org/1999/xlink" content-type="arpha" xlink:type="simple">C262DC52-2EC5-58BE-A16D-9A5060ED2D7B</object-id><object-id xmlns:xlink="http://www.w3.org/1999/xlink" content-type="doi" xlink:type="simple">10.3897/BDJ.11.e98948.figure11d</object-id><label>Figure 11d.</label><caption><p>Aedeagus dorsal. Scale bar 0.5 mm;</p></caption><graphic xmlns:xlink="http://www.w3.org/1999/xlink" xlink:href="bdj-11-e98948-g011_d.jpg" xlink:type="simple" position="float" orientation="portrait" id="oo_819768.jpg"><uri content-type="original_file" xlink:type="simple">https://binary.pensoft.net/fig/819768</uri></graphic></fig><fig id="F9195826" position="float" orientation="portrait"><object-id xmlns:xlink="http://www.w3.org/1999/xlink" content-type="arpha" xlink:type="simple">B14F45A5-60D0-5C2B-8C68-D73FB03283B0</object-id><object-id xmlns:xlink="http://www.w3.org/1999/xlink" content-type="doi" xlink:type="simple">10.3897/BDJ.11.e98948.figure11e</object-id><label>Figure 11e.</label><caption><p>Aedeagus ventral. Scale bar 0.5 mm.</p></caption><graphic xmlns:xlink="http://www.w3.org/1999/xlink" xlink:href="bdj-11-e98948-g011_e.jpg" xlink:type="simple" position="float" orientation="portrait" id="oo_819770.jpg"><uri content-type="original_file" xlink:type="simple">https://binary.pensoft.net/fig/819770</uri></graphic></fig></fig-group><fig id="F9195822" position="float" orientation="portrait"><object-id xmlns:xlink="http://www.w3.org/1999/xlink" content-type="arpha" xlink:type="simple">2B755CBC-324B-58C2-BF08-854856BFC70D</object-id><object-id xmlns:xlink="http://www.w3.org/1999/xlink" content-type="doi" xlink:type="simple">10.3897/BDJ.11.e98948.figure11a</object-id><label>Figure 11a.</label><caption><p>Aedeagal sheath dorsal, tergite 8 dorsal and two of the three sclerites that surround the sheath in a band of muscle. Scale bar 0.5 mm;</p></caption><graphic xmlns:xlink="http://www.w3.org/1999/xlink" xlink:href="bdj-11-e98948-g011_a.jpg" xlink:type="simple" position="float" orientation="portrait" id="oo_819763.jpg"><uri content-type="original_file" xlink:type="simple">https://binary.pensoft.net/fig/819763</uri></graphic></fig><fig id="F9195823" position="float" orientation="portrait"><object-id xmlns:xlink="http://www.w3.org/1999/xlink" content-type="arpha" xlink:type="simple">461D4B9A-70DE-5872-9784-99D4A8AE012E</object-id><object-id xmlns:xlink="http://www.w3.org/1999/xlink" content-type="doi" xlink:type="simple">10.3897/BDJ.11.e98948.figure11b</object-id><label>Figure 11b.</label><caption><p>Aedeagal sheath ventral, tergite 8 ventral and two of the three sclerites that surround the sheath in a band of muscle. Scale bar 0.5 mm;</p></caption><graphic xmlns:xlink="http://www.w3.org/1999/xlink" xlink:href="bdj-11-e98948-g011_b.jpg" xlink:type="simple" position="float" orientation="portrait" id="oo_819764.jpg"><uri content-type="original_file" xlink:type="simple">https://binary.pensoft.net/fig/819764</uri></graphic></fig></tp:treatment-sec><ref-list><ref id="B8277021"><element-citation xmlns:xlink="http://www.w3.org/1999/xlink" publication-type="chapter" xlink:type="simple"><person-group person-group-type="author"><name name-style="western"><surname>Fu</surname><given-names>X. H.</given-names></name><name name-style="western"><surname>Ballantyne</surname><given-names>L. A.</given-names></name></person-group><year>2009</year><chapter-title>Larval respiration system and evolution in aquatic fireflies (Coleoptera: Lampyridae: Luciolinae)</chapter-title><person-group person-group-type="editor"><name name-style="western"><surname>Meyer-Rochow</surname><given-names>V.</given-names></name></person-group><source>Bioluminescence in Focus, A Collection of illuminating essays</source><publisher-name>Research Signpost</publisher-name><publisher-loc>Kerala, India</publisher-loc><size units="page">385</size></element-citation></ref><ref id="B8277035"><element-citation xmlns:xlink="http://www.w3.org/1999/xlink" publication-type="article" xlink:type="simple"><person-group person-group-type="author"><name name-style="western"><surname>Fu</surname><given-names>X. H.</given-names></name><name name-style="western"><surname>Wang</surname><given-names>Y.</given-names></name><name name-style="western"><surname>Lei</surname><given-names>C.</given-names></name><name name-style="western"><surname>Nobuyoshi</surname><given-names>O.</given-names></name></person-group><year>2005</year><article-title>The swimming behavior of the aquatic larvae of the Firefly <italic><tp:taxon-name><tp:taxon-name-part taxon-name-part-type="genus" reg="Luciola">Luciola</tp:taxon-name-part><tp:taxon-name-part taxon-name-part-type="species" reg="substriata">substriata</tp:taxon-name-part></tp:taxon-name></italic> (<tp:taxon-name><tp:taxon-name-part taxon-name-part-type="order">Coleoptera</tp:taxon-name-part></tp:taxon-name>: <tp:taxon-name><tp:taxon-name-part taxon-name-part-type="family">Lampyridae</tp:taxon-name-part></tp:taxon-name>)</article-title><source>The Coleopterists Bulletin</source><volume>59</volume><issue>4</issue><fpage>501</fpage><lpage>505</lpage><pub-id pub-id-type="doi">10.1649/830.1</pub-id></element-citation></ref><ref id="B8293467"><element-citation xmlns:xlink="http://www.w3.org/1999/xlink" publication-type="article" xlink:type="simple"><person-group person-group-type="author"><name name-style="western"><surname>Zheng</surname><given-names>X.</given-names></name><name name-style="western"><surname>Fu</surname><given-names>X.</given-names></name><name name-style="western"><surname>Zhang</surname><given-names>S.</given-names></name><name name-style="western"><surname>Lei</surname><given-names>C.</given-names></name></person-group><year>2008</year><article-title>Larval behaviour probably associated with respiration in <italic><tp:taxon-name><tp:taxon-name-part taxon-name-part-type="genus" reg="Luciola">Luciola</tp:taxon-name-part><tp:taxon-name-part taxon-name-part-type="species" reg="substriata">substriata</tp:taxon-name-part></tp:taxon-name></italic> Gorham (<tp:taxon-name><tp:taxon-name-part taxon-name-part-type="order">Coleoptera</tp:taxon-name-part></tp:taxon-name>: <tp:taxon-name><tp:taxon-name-part taxon-name-part-type="family">Lampyridae</tp:taxon-name-part></tp:taxon-name>)</article-title><source>The Coleopterists Bulletin</source><volume>62</volume><issue>4</issue><fpage>550</fpage><lpage>559</lpage><pub-id pub-id-type="doi">10.1649/1053.1</pub-id></element-citation></ref></ref-list></tp:taxon-treatment>
