# Supplementary material for: New distributional records of fireflies (Coleoptera, Lampyridae, Luciolinae) from two Eastern States of India with notes on their biology and an updated Indian checklist
Source: Biodivers Data J. 2023 Mar 24;11:e98948. doi: 10.3897/BDJ.11.e98948 (PMC10848650; doi:10.3897/BDJ.11.e98948)
Supplement: XML Treatment for Sclerotia substriata [file BDJ.11.e98948-treatment6.xml]

<!DOCTYPE tp:taxon-treatment
  PUBLIC "-//TaxonX//DTD Taxonomic Treatment Publishing DTD v0 20100105//EN" "tax-treatment-NSO.dtd">
<tp:taxon-treatment xmlns:tp="http://www.plazi.org/taxpub"><tp:treatment-meta><mixed-citation publication-type="journal"><person-group><name><surname>Ghosh</surname><given-names>Srinjana</given-names></name><name><surname>Sarkar</surname><given-names>Subhankar Kumar</given-names></name><name><surname>Chakraborty</surname><given-names>Susanta</given-names></name></person-group><article-title>New distributional records of fireflies (<tp:taxon-name><tp:taxon-name-part taxon-name-part-type="order">Coleoptera</tp:taxon-name-part></tp:taxon-name>, <tp:taxon-name><tp:taxon-name-part taxon-name-part-type="family">Lampyridae</tp:taxon-name-part></tp:taxon-name>, <tp:taxon-name><tp:taxon-name-part taxon-name-part-type="subfamily">Luciolinae</tp:taxon-name-part></tp:taxon-name>) from two Eastern States of India with notes on their biology and an updated Indian checklist</article-title><source>Biodivers Data J</source><day>24</day><month>03</month><year>2023</year><volume>11</volume><pub-id pub-id-type="doi">10.3897/BDJ.11.e98948</pub-id></mixed-citation></tp:treatment-meta><tp:nomenclature><tp:taxon-name>
            <object-id xmlns:xlink="http://www.w3.org/1999/xlink" content-type="arpha" xlink:type="simple">0B272C84-8696-5DC5-84A8-41A03832667F</object-id>
            <tp:taxon-name-part taxon-name-part-type="genus">Sclerotia</tp:taxon-name-part>
            <tp:taxon-name-part taxon-name-part-type="species">substriata</tp:taxon-name-part>
          </tp:taxon-name><tp:taxon-authority>(Gorham, 1880)</tp:taxon-authority></tp:nomenclature><tp:treatment-sec sec-type="materials"><title>Materials</title><list list-type="alpha-lower" list-content="occurrences"><list-item><p><bold>Type status:</bold> <named-content xmlns:xlink="http://www.w3.org/1999/xlink" content-type="dwc:typeStatus" xlink:type="simple">Other material</named-content>. <bold>Occurrence:</bold> recordedBy: <named-content xmlns:xlink="http://www.w3.org/1999/xlink" content-type="dwc:recordedBy" xlink:type="simple">Santu Paria</named-content>; sex: <named-content xmlns:xlink="http://www.w3.org/1999/xlink" content-type="dwc:sex" xlink:type="simple">1 male</named-content>; occurrenceID: <named-content xmlns:xlink="http://www.w3.org/1999/xlink" content-type="dwc:occurrenceID" xlink:type="simple">E12FC091-3CE3-5559-AC50-16E014DDE237</named-content>; <bold>Taxon:</bold> scientificName: <named-content xmlns:xlink="http://www.w3.org/1999/xlink" content-type="dwc:scientificName" xlink:type="simple"><tp:taxon-name><tp:taxon-name-part taxon-name-part-type="genus" reg="Sclerotia">Sclerotia</tp:taxon-name-part><tp:taxon-name-part taxon-name-part-type="species" reg="substriata">substriata</tp:taxon-name-part></tp:taxon-name> (Gorham, 1880)</named-content>; family: <named-content xmlns:xlink="http://www.w3.org/1999/xlink" content-type="dwc:family" xlink:type="simple"><tp:taxon-name><tp:taxon-name-part taxon-name-part-type="family">Lampyridae</tp:taxon-name-part></tp:taxon-name></named-content>; <bold>Location:</bold> country: <named-content xmlns:xlink="http://www.w3.org/1999/xlink" content-type="dwc:country" xlink:type="simple">India</named-content>; countryCode: <named-content xmlns:xlink="http://www.w3.org/1999/xlink" content-type="dwc:countryCode" xlink:type="simple">Ind</named-content>; stateProvince: <named-content xmlns:xlink="http://www.w3.org/1999/xlink" content-type="dwc:stateProvince" xlink:type="simple">West Bengal</named-content>; locality: <named-content xmlns:xlink="http://www.w3.org/1999/xlink" content-type="dwc:locality" xlink:type="simple">East Midnapore; locality: Egra</named-content>; verbatimCoordinates: <named-content xmlns:xlink="http://www.w3.org/1999/xlink" content-type="dwc:verbatimCoordinates" xlink:type="simple">21°53'60''N, 87°31'48'' E</named-content>; <bold>Event:</bold> samplingProtocol: <named-content xmlns:xlink="http://www.w3.org/1999/xlink" content-type="dwc:samplingProtocol" xlink:type="simple">Hand picking</named-content>; eventDate: <named-content xmlns:xlink="http://www.w3.org/1999/xlink" content-type="dwc:eventDate" xlink:type="simple">11-August-18</named-content>; <bold>Record Level:</bold> collectionCode: <named-content xmlns:xlink="http://www.w3.org/1999/xlink" content-type="dwc:collectionCode" xlink:type="simple">VUEC-0065</named-content>; basisOfRecord: <named-content xmlns:xlink="http://www.w3.org/1999/xlink" content-type="dwc:basisOfRecord" xlink:type="simple">Preserved Specimen</named-content></p></list-item><list-item><p><bold>Type status:</bold> <named-content xmlns:xlink="http://www.w3.org/1999/xlink" content-type="dwc:typeStatus" xlink:type="simple">Other material</named-content>. <bold>Occurrence:</bold> recordedBy: <named-content xmlns:xlink="http://www.w3.org/1999/xlink" content-type="dwc:recordedBy" xlink:type="simple">Srinjana Ghosh</named-content>; sex: <named-content xmlns:xlink="http://www.w3.org/1999/xlink" content-type="dwc:sex" xlink:type="simple">3 males</named-content>; occurrenceID: <named-content xmlns:xlink="http://www.w3.org/1999/xlink" content-type="dwc:occurrenceID" xlink:type="simple">FA0BE07B-3E4F-5C41-A991-283E8E5A2060</named-content>; <bold>Taxon:</bold> scientificName: <named-content xmlns:xlink="http://www.w3.org/1999/xlink" content-type="dwc:scientificName" xlink:type="simple"><tp:taxon-name><tp:taxon-name-part taxon-name-part-type="genus" reg="Sclerotia">Sclerotia</tp:taxon-name-part><tp:taxon-name-part taxon-name-part-type="species" reg="substriata">substriata</tp:taxon-name-part></tp:taxon-name> (Gorham, 1880)</named-content>; family: <named-content xmlns:xlink="http://www.w3.org/1999/xlink" content-type="dwc:family" xlink:type="simple"><tp:taxon-name><tp:taxon-name-part taxon-name-part-type="family">Lampyridae</tp:taxon-name-part></tp:taxon-name></named-content>; <bold>Location:</bold> country: <named-content xmlns:xlink="http://www.w3.org/1999/xlink" content-type="dwc:country" xlink:type="simple">India</named-content>; countryCode: <named-content xmlns:xlink="http://www.w3.org/1999/xlink" content-type="dwc:countryCode" xlink:type="simple">Ind</named-content>; stateProvince: <named-content xmlns:xlink="http://www.w3.org/1999/xlink" content-type="dwc:stateProvince" xlink:type="simple">West Bengal</named-content>; locality: <named-content xmlns:xlink="http://www.w3.org/1999/xlink" content-type="dwc:locality" xlink:type="simple">Aamtala, South 24 Parganas</named-content>; verbatimCoordinates: <named-content xmlns:xlink="http://www.w3.org/1999/xlink" content-type="dwc:verbatimCoordinates" xlink:type="simple">22°21'59'' N, 88°16'37''</named-content>; <bold>Event:</bold> samplingProtocol: <named-content xmlns:xlink="http://www.w3.org/1999/xlink" content-type="dwc:samplingProtocol" xlink:type="simple">Net sweeping</named-content>; eventDate: <named-content xmlns:xlink="http://www.w3.org/1999/xlink" content-type="dwc:eventDate" xlink:type="simple">14-September-19</named-content>; <bold>Record Level:</bold> collectionCode: <named-content xmlns:xlink="http://www.w3.org/1999/xlink" content-type="dwc:collectionCode" xlink:type="simple">VUEC-0103, VUEC-0104, VUEC-0105</named-content>; basisOfRecord: <named-content xmlns:xlink="http://www.w3.org/1999/xlink" content-type="dwc:basisOfRecord" xlink:type="simple">Preserved Specimen</named-content></p></list-item></list></tp:treatment-sec><tp:treatment-sec sec-type="Diagnosis"><title>Diagnosis</title><p>Length 8.4 mm; Width 3.8 mm; PN, MN and MS yellowish-orange, elytra light greyish-brown with its apices black tipped and lateral and sutural margins bright yellow, legs yellow with the apical parts of tibae and entire tarsi brownish-black (Fig. <xref ref-type="fig" rid="F8264749">12</xref>). <italic><tp:taxon-name><tp:taxon-name-part taxon-name-part-type="genus" reg="Sclerotia">Scl.</tp:taxon-name-part><tp:taxon-name-part taxon-name-part-type="species" reg="substriata">substriata</tp:taxon-name-part></tp:taxon-name></italic> can be distinguished from <italic><tp:taxon-name><tp:taxon-name-part taxon-name-part-type="genus" reg="Sclerotia">Scl.</tp:taxon-name-part><tp:taxon-name-part taxon-name-part-type="species" reg="aquatilis">aquatilis</tp:taxon-name-part></tp:taxon-name></italic> (the other known species of the genus from India) by the following set of male characters: V3, V4, V5 brownish-black (in case of <italic><tp:taxon-name><tp:taxon-name-part taxon-name-part-type="genus" reg="Sclerotia">Scl.</tp:taxon-name-part><tp:taxon-name-part taxon-name-part-type="species" reg="aquatilis">aquatilis</tp:taxon-name-part></tp:taxon-name></italic>, V4 and V5 having dark brown patches along the posterior margin with the dark patch of V5 occupying approximately 2/3 of the part posteriorly), LO occupies the entire V6 and V7, with the V7 having a moderately deep (approximately 1/3 of V7 length) median emargination at its anterior margin (in case of <italic><tp:taxon-name><tp:taxon-name-part taxon-name-part-type="genus" reg="Sclerotia">Scl.</tp:taxon-name-part><tp:taxon-name-part taxon-name-part-type="species" reg="aquatilis">aquatilis</tp:taxon-name-part></tp:taxon-name></italic>, a small median emargination at the anterior part of V7). Male genitalia (Fig. <xref ref-type="fig" rid="F8264761">13</xref>): Aedeagus L/W 2.1, aedeagal sheath sternite bears no oblique median ridge at posterior part and anteromedian margin of sheath tergite with rounded prolongation (in case of <italic><tp:taxon-name><tp:taxon-name-part taxon-name-part-type="genus" reg="Sclerotia">Scl.</tp:taxon-name-part><tp:taxon-name-part taxon-name-part-type="species" reg="aquatilis">aquatilis</tp:taxon-name-part></tp:taxon-name></italic>, aedeagal sheath sternite having an oblique bar and a small median posterior emargination, anteromedian margin of sheath tergite emarginated); Sclerites (Fig. <xref ref-type="fig" rid="F8264761">13</xref><xref ref-type="fig" rid="F8453074">a</xref>, <xref ref-type="fig" rid="F8453075">b</xref>) - ventral sclerite almost circular with asymmetrically thickened ventral surface, a curved band lying in the middle; right sclerite bears anterior ventral projection which is hollow and apically rounded; at its side, there lies a curved anteriorly pointed projection, minute lateral projections become fused and lie behind and beneath both of ventral and right sclerites as a broad piece with irregular lateral margins; left sclerite has three lateral slender and pointed projections, the inner arm of median and posterior projections are curved and apically pointed.</p></tp:treatment-sec><tp:treatment-sec sec-type="Biology"><title>Biology</title><p>Males of <italic><tp:taxon-name><tp:taxon-name-part taxon-name-part-type="genus" reg="Sclerotia">Scl.</tp:taxon-name-part><tp:taxon-name-part taxon-name-part-type="species" reg="substriata">substriata</tp:taxon-name-part></tp:taxon-name></italic> were found in flight up to canopy heights of 6 to 7 metres and over macrophyte surfaces during nocturnal hours. On shining of a bright light, the individuals stop flying and drop. Females are macropterous. Metapneustic larvae are exclusively aquatic in nature and the later instars lack tracheal gills, while in initial instars, lateral bristles function as gills (<xref ref-type="bibr" rid="B8277021">Fu and Ballantyne 2009</xref>). The 1<sup>st</sup> – 2<sup>nd</sup> instar larvae obtain dissolved oxygen through tracheal gills, whereas the 3<sup>rd</sup> – 6<sup>th</sup> instar back-swimmer larvae, without tracheal gills, swim just below the water surface and expose their abdominal segments to air to breath by their terminal spiracles (<xref ref-type="bibr" rid="B8277035">Fu et al. 2005</xref>, <xref ref-type="bibr" rid="B8293467">Zheng et al. 2008</xref>). Adult individuals were found near aquatic sites.</p></tp:treatment-sec><tp:treatment-sec><!--Section generated to contain objects referenced in tp:taxon-treatment.--><fig-group id="F8264749" position="float" orientation="portrait"><caption><p><italic><tp:taxon-name><tp:taxon-name-part taxon-name-part-type="genus" reg="Sclerotia">Sclerotia</tp:taxon-name-part><tp:taxon-name-part taxon-name-part-type="species" reg="substriata">substriata</tp:taxon-name-part></tp:taxon-name></italic> (Gorham, 1880).</p></caption><fig id="F8264759" position="float" orientation="portrait"><object-id xmlns:xlink="http://www.w3.org/1999/xlink" content-type="arpha" xlink:type="simple">FA825DA5-B3F7-5136-A416-50675BFBC2D0</object-id><object-id xmlns:xlink="http://www.w3.org/1999/xlink" content-type="doi" xlink:type="simple">10.3897/BDJ.11.e98948.figure12a</object-id><label>Figure 12a.</label><caption><p>Male dorsal habitus. Scale bar: 1 mm;</p></caption><graphic xmlns:xlink="http://www.w3.org/1999/xlink" xlink:href="bdj-11-e98948-g012_a.jpg" xlink:type="simple" position="float" orientation="portrait" id="oo_772960.jpg"><uri content-type="original_file" xlink:type="simple">https://binary.pensoft.net/fig/772960</uri></graphic></fig><fig id="F8264760" position="float" orientation="portrait"><object-id xmlns:xlink="http://www.w3.org/1999/xlink" content-type="arpha" xlink:type="simple">875573B1-66E8-5672-A2B3-ED4D1B3D4063</object-id><object-id xmlns:xlink="http://www.w3.org/1999/xlink" content-type="doi" xlink:type="simple">10.3897/BDJ.11.e98948.figure12b</object-id><label>Figure 12b.</label><caption><p>Male ventral habitus. Scale bar: 1 mm.</p></caption><graphic xmlns:xlink="http://www.w3.org/1999/xlink" xlink:href="bdj-11-e98948-g012_b.jpg" xlink:type="simple" position="float" orientation="portrait" id="oo_772961.jpg"><uri content-type="original_file" xlink:type="simple">https://binary.pensoft.net/fig/772961</uri></graphic></fig></fig-group><fig-group id="F8264761" position="float" orientation="portrait"><caption><p>Male genitalia of <italic><tp:taxon-name><tp:taxon-name-part taxon-name-part-type="genus" reg="Sclerotia">Sclerotia</tp:taxon-name-part><tp:taxon-name-part taxon-name-part-type="species" reg="substriata">substriata</tp:taxon-name-part></tp:taxon-name></italic> (Gorham, 1880).</p></caption><fig id="F8453074" position="float" orientation="portrait"><object-id xmlns:xlink="http://www.w3.org/1999/xlink" content-type="arpha" xlink:type="simple">100F64C6-CDD8-5D21-81DA-6641EF84BC6E</object-id><object-id xmlns:xlink="http://www.w3.org/1999/xlink" content-type="doi" xlink:type="simple">10.3897/BDJ.11.e98948.figure13a</object-id><label>Figure 13a.</label><caption><p>Aedeagal sheath dorsal (partly broken near the junction of sheath tergite and sternite), tergite 8 dorsal and two of the three sclerites. Scale bar: 0.5 mm;</p></caption><graphic xmlns:xlink="http://www.w3.org/1999/xlink" xlink:href="bdj-11-e98948-g013_a.jpg" xlink:type="simple" position="float" orientation="portrait" id="oo_798838.jpg"><uri content-type="original_file" xlink:type="simple">https://binary.pensoft.net/fig/798838</uri></graphic></fig><fig id="F8453075" position="float" orientation="portrait"><object-id xmlns:xlink="http://www.w3.org/1999/xlink" content-type="arpha" xlink:type="simple">E1DACA26-9EF2-5B9A-AC21-5383EB6CA4AA</object-id><object-id xmlns:xlink="http://www.w3.org/1999/xlink" content-type="doi" xlink:type="simple">10.3897/BDJ.11.e98948.figure13b</object-id><label>Figure 13b.</label><caption><p>Aedeagal sheath ventral (partly broken near the junction of sheath tergite and sternite), tergite 8 ventral and two of the sclerites. Scale bar: 0.5 mm;</p></caption><graphic xmlns:xlink="http://www.w3.org/1999/xlink" xlink:href="bdj-11-e98948-g013_b.jpg" xlink:type="simple" position="float" orientation="portrait" id="oo_798839.jpg"><uri content-type="original_file" xlink:type="simple">https://binary.pensoft.net/fig/798839</uri></graphic></fig><fig id="F8453076" position="float" orientation="portrait"><object-id xmlns:xlink="http://www.w3.org/1999/xlink" content-type="arpha" xlink:type="simple">0C5F57B5-74F0-5F67-BA25-FD555FF322E2</object-id><object-id xmlns:xlink="http://www.w3.org/1999/xlink" content-type="doi" xlink:type="simple">10.3897/BDJ.11.e98948.figure13c</object-id><label>Figure 13c.</label><caption><p>Aedeagal sheath dorsal. Scale bar: 0.5 mm;</p></caption><graphic xmlns:xlink="http://www.w3.org/1999/xlink" xlink:href="bdj-11-e98948-g013_c.jpg" xlink:type="simple" position="float" orientation="portrait" id="oo_798840.jpg"><uri content-type="original_file" xlink:type="simple">https://binary.pensoft.net/fig/798840</uri></graphic></fig><fig id="F8453077" position="float" orientation="portrait"><object-id xmlns:xlink="http://www.w3.org/1999/xlink" content-type="arpha" xlink:type="simple">65EF2AC5-68D0-56F7-8ABE-9183D44E8666</object-id><object-id xmlns:xlink="http://www.w3.org/1999/xlink" content-type="doi" xlink:type="simple">10.3897/BDJ.11.e98948.figure13d</object-id><label>Figure 13d.</label><caption><p>Aedeagal sheath ventral. Scale bar: 0.5 mm;</p></caption><graphic xmlns:xlink="http://www.w3.org/1999/xlink" xlink:href="bdj-11-e98948-g013_d.jpg" xlink:type="simple" position="float" orientation="portrait" id="oo_798841.jpg"><uri content-type="original_file" xlink:type="simple">https://binary.pensoft.net/fig/798841</uri></graphic></fig><fig id="F8453078" position="float" orientation="portrait"><object-id xmlns:xlink="http://www.w3.org/1999/xlink" content-type="arpha" xlink:type="simple">ABF51EA3-8A58-5FC9-8137-1C4448129832</object-id><object-id xmlns:xlink="http://www.w3.org/1999/xlink" content-type="doi" xlink:type="simple">10.3897/BDJ.11.e98948.figure13e</object-id><label>Figure 13e.</label><caption><p>Aedeagus dorsal. Scale bar: 0.5 mm;</p></caption><graphic xmlns:xlink="http://www.w3.org/1999/xlink" xlink:href="bdj-11-e98948-g013_e.jpg" xlink:type="simple" position="float" orientation="portrait" id="oo_798842.jpg"><uri content-type="original_file" xlink:type="simple">https://binary.pensoft.net/fig/798842</uri></graphic></fig><fig id="F8453079" position="float" orientation="portrait"><object-id xmlns:xlink="http://www.w3.org/1999/xlink" content-type="arpha" xlink:type="simple">27F75DDF-F1C8-5D07-8A98-DCAD56F80007</object-id><object-id xmlns:xlink="http://www.w3.org/1999/xlink" content-type="doi" xlink:type="simple">10.3897/BDJ.11.e98948.figure13f</object-id><label>Figure 13f.</label><caption><p>Aedeagus ventral. Scale bar: 0.5 mm.</p></caption><graphic xmlns:xlink="http://www.w3.org/1999/xlink" xlink:href="bdj-11-e98948-g013_f.jpg" xlink:type="simple" position="float" orientation="portrait" id="oo_798843.jpg"><uri content-type="original_file" xlink:type="simple">https://binary.pensoft.net/fig/798843</uri></graphic></fig></fig-group><fig id="F8453074" position="float" orientation="portrait"><object-id xmlns:xlink="http://www.w3.org/1999/xlink" content-type="arpha" xlink:type="simple">100F64C6-CDD8-5D21-81DA-6641EF84BC6E</object-id><object-id xmlns:xlink="http://www.w3.org/1999/xlink" content-type="doi" xlink:type="simple">10.3897/BDJ.11.e98948.figure13a</object-id><label>Figure 13a.</label><caption><p>Aedeagal sheath dorsal (partly broken near the junction of sheath tergite and sternite), tergite 8 dorsal and two of the three sclerites. Scale bar: 0.5 mm;</p></caption><graphic xmlns:xlink="http://www.w3.org/1999/xlink" xlink:href="bdj-11-e98948-g013_a.jpg" xlink:type="simple" position="float" orientation="portrait" id="oo_798838.jpg"><uri content-type="original_file" xlink:type="simple">https://binary.pensoft.net/fig/798838</uri></graphic></fig><fig id="F8453075" position="float" orientation="portrait"><object-id xmlns:xlink="http://www.w3.org/1999/xlink" content-type="arpha" xlink:type="simple">E1DACA26-9EF2-5B9A-AC21-5383EB6CA4AA</object-id><object-id xmlns:xlink="http://www.w3.org/1999/xlink" content-type="doi" xlink:type="simple">10.3897/BDJ.11.e98948.figure13b</object-id><label>Figure 13b.</label><caption><p>Aedeagal sheath ventral (partly broken near the junction of sheath tergite and sternite), tergite 8 ventral and two of the sclerites. Scale bar: 0.5 mm;</p></caption><graphic xmlns:xlink="http://www.w3.org/1999/xlink" xlink:href="bdj-11-e98948-g013_b.jpg" xlink:type="simple" position="float" orientation="portrait" id="oo_798839.jpg"><uri content-type="original_file" xlink:type="simple">https://binary.pensoft.net/fig/798839</uri></graphic></fig></tp:treatment-sec><ref-list><ref id="B8277021"><element-citation xmlns:xlink="http://www.w3.org/1999/xlink" publication-type="chapter" xlink:type="simple"><person-group person-group-type="author"><name name-style="western"><surname>Fu</surname><given-names>X. H.</given-names></name><name name-style="western"><surname>Ballantyne</surname><given-names>L. A.</given-names></name></person-group><year>2009</year><chapter-title>Larval respiration system and evolution in aquatic fireflies (Coleoptera: Lampyridae: Luciolinae)</chapter-title><person-group person-group-type="editor"><name name-style="western"><surname>Meyer-Rochow</surname><given-names>V.</given-names></name></person-group><source>Bioluminescence in Focus, A Collection of illuminating essays</source><publisher-name>Research Signpost</publisher-name><publisher-loc>Kerala, India</publisher-loc><size units="page">385</size></element-citation></ref><ref id="B8277035"><element-citation xmlns:xlink="http://www.w3.org/1999/xlink" publication-type="article" xlink:type="simple"><person-group person-group-type="author"><name name-style="western"><surname>Fu</surname><given-names>X. H.</given-names></name><name name-style="western"><surname>Wang</surname><given-names>Y.</given-names></name><name name-style="western"><surname>Lei</surname><given-names>C.</given-names></name><name name-style="western"><surname>Nobuyoshi</surname><given-names>O.</given-names></name></person-group><year>2005</year><article-title>The swimming behavior of the aquatic larvae of the Firefly <italic><tp:taxon-name><tp:taxon-name-part taxon-name-part-type="genus" reg="Luciola">Luciola</tp:taxon-name-part><tp:taxon-name-part taxon-name-part-type="species" reg="substriata">substriata</tp:taxon-name-part></tp:taxon-name></italic> (<tp:taxon-name><tp:taxon-name-part taxon-name-part-type="order">Coleoptera</tp:taxon-name-part></tp:taxon-name>: <tp:taxon-name><tp:taxon-name-part taxon-name-part-type="family">Lampyridae</tp:taxon-name-part></tp:taxon-name>)</article-title><source>The Coleopterists Bulletin</source><volume>59</volume><issue>4</issue><fpage>501</fpage><lpage>505</lpage><pub-id pub-id-type="doi">10.1649/830.1</pub-id></element-citation></ref><ref id="B8293467"><element-citation xmlns:xlink="http://www.w3.org/1999/xlink" publication-type="article" xlink:type="simple"><person-group person-group-type="author"><name name-style="western"><surname>Zheng</surname><given-names>X.</given-names></name><name name-style="western"><surname>Fu</surname><given-names>X.</given-names></name><name name-style="western"><surname>Zhang</surname><given-names>S.</given-names></name><name name-style="western"><surname>Lei</surname><given-names>C.</given-names></name></person-group><year>2008</year><article-title>Larval behaviour probably associated with respiration in <italic><tp:taxon-name><tp:taxon-name-part taxon-name-part-type="genus" reg="Luciola">Luciola</tp:taxon-name-part><tp:taxon-name-part taxon-name-part-type="species" reg="substriata">substriata</tp:taxon-name-part></tp:taxon-name></italic> Gorham (<tp:taxon-name><tp:taxon-name-part taxon-name-part-type="order">Coleoptera</tp:taxon-name-part></tp:taxon-name>: <tp:taxon-name><tp:taxon-name-part taxon-name-part-type="family">Lampyridae</tp:taxon-name-part></tp:taxon-name>)</article-title><source>The Coleopterists Bulletin</source><volume>62</volume><issue>4</issue><fpage>550</fpage><lpage>559</lpage><pub-id pub-id-type="doi">10.1649/1053.1</pub-id></element-citation></ref></ref-list></tp:taxon-treatment>
